# Supplementary material for: Comparative analysis of functional assay evidence use by ClinGen Variant Curation Expert Panels
Source: Genome Med. 2019 Nov 29;11:77. doi: 10.1186/s13073-019-0683-1 (PMC6884856; doi:10.1186/s13073-019-0683-1)
Supplement: Supplementary file 2 — Additional file 2: Specific instance of assay literature curation results. Table S1. Summary of CDH1 variant-level curation. Table S2. Summary of CDH1 specific instance-level curation. Table S3. Comparison of CDH1 functional assay findings to variant evidence in ClinVar. Table S4. Summary of Hearing Loss variant-level curation. Table S5. Summary of Hearing Loss specific instance-level curation. Table S6. Summary of Inherited Cardiomyopathy (MYH7) variant-level curation. Table S7. Summary of Inherited Cardiomyopathy (MYH7) specific instance-level curation. Table S8. Summary of PAH variant-level curation. Table S9. Summary of PAH specific instance-level curation. Table S10. Summary of PTEN variant-level curation. Table S11. Summary of PTEN specific instance-level curation. Table S12. Summary of RASopathy variant-level curation. Table S13. Summary of RASopathy specific instance-level curation. [file 13073_2019_683_MOESM2_ESM.xlsx]

## Sheet: Table S1 CDH1 A
Gene	cDNA	Protein	Functional assay criteria applied	Final classification	Notes about functional assay findings
CDH1	c.48+1G>A		None	P
	c.187C>T	p.(Arg63Ter)	None	P
	c.283C>T	p.(Gln95Ter)	None	P
	c.382delC	p.(His128Ilefs*87)	None	P
	c.832+1G>T		None	P
	c.1085delT	p.(Val362Glyfs*31)	None	P
	c.1137G>T	p.(Thr379Thr)	None (gave PS3 to 1137G>A in ERepo)	P
	c.1565+1G>A		None	P
	c.1679C>G	p.(Thr560Arg)	PS3	P	RNA assay demonstrating out of frame splicing, PMID: 27880784--this paper is about a variant found in a patient with gastric cancer, peripheral blood sample was used for assay.
	c.1792C>T	p.(Arg598Ter)	PS3	P	Supplementary table lists the PS3 code, but the VCEP did not add the PS3 code in ClinVar to this variant.
	c.1913G>A	p.(Trp638Ter)	None	P
	c.2265T>A	p.(Tyr755Ter)	None	P
	c.2398delC	p.(Arg800Alafs*16)	None	P
	c.2430delT	p.(Phe810Leufs*6)	None	P
	c.3G>A	p.(Met1Ile)	None	LP
	c.1008G>T	p.(Glu336Asp)	PS3	LP	RNA assay demonstrating out of frame splicing, PMID: 9537325, functional assay done on affected patient samples.
	c.1008G>A	p.(Glu336=)	PS3	LP	RNA assay demonstrating out of frame splicing, PMID: 18427545, variant in KATO-III cell line
	c.2195G>A	p.(Arg732Gln)	PS3	LP	RNA assay demonstrating out of frame splicing, PMID: 17545690 15235021
	c.2506G>T	p.(Glu836Ter)	None	LP
	c.79C>T	p.(Pro27Ser)	None	VUS
	c.535A>G	p.(Lys179Glu)	None	VUS
	c.614T>C	p.(Phe2055Ser)	None	VUS
	c.635G>T	p.(Gly212Val)	None	VUS
	c.670C>T	p.(Arg224Cys)	None	VUS
	c.760G>C	p.(Asp254His)	None	VUS
	c.1118C>T	p.(Pro373Leu)	None	VUS
	c.1225T>C	p.(Trp409Arg)	None	VUS
	c.1297G>A	p.(Asp433Asn)	None	VUS
	c.2161C>G	p.(Leu721Val)	None	VUS
	c.2245C>T	p.(Arg749Trp)	None	VUS
	c.2396C>G	p.(Pro799Arg)	None	VUS
	c.2512A>G	p.(Ser838Gly)	None	VUS
	c.2635G>A	p.(Gly879Ser)	None	VUS
	c.1138-3C>T		None	LB
	c.1162G>A	p.(Glu388Lys)	None	B
	c.88C>A	p.(Pro30Thr)	None	B
	c.188G>A	p.(Arg63Gln)	None	B
	c.286A>G	p.(Ile96Val)	None	B
	c.604G>A	p.(Val202Ile)	None	B
	c.892G>A	p.(Ala298Thr)	None	B
	c.1018A>G	p.(Thr340Ala)	None	B
	c.1298A>G	p.(Asp433Gly)	None	B
	c.1409C>T	p.(Thr470Ile)	None	B
	c.1774G>A	p.(Ala592Thr)	None	B
	c.1849G>A	p.(Ala617Thr)	None	B
	c.1888C>G	p.(Leu630Val)	None	B
	c.2104G>A	p.(Glu702Lys)	None	B
	c.2413G>A	p.(Asp805Asn)	None	B
	c.2494G>A	p.(Val832Met)	None	B

## Sheet: Table S2 CDH1 B
Gene	General Class of Assay	Primary Literature Curated/Number of Variants Tested in Specific Assay	VCEP Identified Variant	VCEP Approval/Possible Strength of Evidence	Reflects Disease Mechanism	Controls	Thresholds	Statistical Testing/Validation	Biological Context of Assay/Experimental Material	Notes
CDH1-splicing variants	Out of frame RNA Splicing Defect	27880784 (1 variant tested)	c.1679C>G (T560R)-PS3	Approved for PS3	Yes	Two samples used from patients with variant and eight samples used from patients without the variant as a control.	Assay looked at difference in transcript length from splicing differences, no threshold set.	Two-tailed unpaired student's t-test was used to perform statistical analysis and in all analyses p<.02 was required for statistical significant	Patient blood sample	Patient samples used. RT-PCR used to detect transcript length, had a deletion of 32 nt due to abnormal splicing by activating a cryptic splice site.
		Not listed in ClinVar	c.1792C>T (R598Ter)
		9537325 (1 variant tested)	c.1008G>T (E336D)-PS3		Yes	150 unaffected chromosomes used to compare the affected samples?	Not discussed	Not discussed	Patient blood sample	This is an article from 1998 about first identifying E-cadherin being responsible for hereditary gastric cancer. Samples from affect patients were analyzed by RT-PCR for transcript size to identify abnormal splicing events resulting from missense variants. A 7 bp insertion was detected, predicted to generate a premature stop codon, likely due to a cryptic splice site.
		18427545 (6 variants tested)	c.1008G>A (E336=)-PS3		Yes	Used a wild type control.	Not discussed	t-tests with P-value <0.05 were significant, experiments performed in triplicate.	Patient gastric tissue, KATO-III cells	Article tested 5 variants from asymptomatic patients of CDH1 families, and the variant given a likely pathogenic assertion in ClinVar was found in the cell line, KATO-III, used to test how NMD downregulates truncating variants. The KATO cell line has a splice site mutation, leading to the generation of alternatively spliced transcripts containing premature termination codons. This paper finds tha…
		17545690 (13 variants identified)	c.2195G>A (R732Q)-PS3		Yes	Not sure, not directly stated.	Not discussed	Not discussed	Patient blood sample	Looked at variants found in families with diffuse gastric cancer, samples were from peripheral blood leukocytes. Functional studies in this article were only done on two novel variants, the c. 2195G>A variant was previously described as pathogenic, did perform RT-PCR analysis to confirm splicing effects; missense variant caused complex splicing and deletion of 32 bp at the beginning of exon 14. M…
	Aggregation assay, invasion assay	15235021 (13 variants identified)			Yes	Normal control samples used for RT-PCR and mock and wild type cells used for aggregation and invasion assay. E-cadherin-blocking antibody MB2 used as control for aggregation assay.	Not stated in article	Not stated in article	Patient blood and tissue samples, CHO-KI cells	c.2195G>A variant was identified as a missense mutation; cell-cell adhesion and invasion functional assays were performed to test function. Variant was cloned into CHO-KI cells, patient sample not used for these assays. Splice site analysis was not performed on the c.2195G>A variant. (2004 paper)
	None mentioned	26072394 (37 variants tested)	c.2195G>A (R732Q)		Yes	Not discussed	No threshold given for functional assays.	Not discussed	Patient blood and tissue samples	This article sequenced patient samples to detect variants and used in silico predictors to asses splicing, but did not perform functional studies to detect splicing variants.
	Out of frame RNA splicing defect	15831593 (2 variants tested)	c.1137G>A (T379=)	Not approved	Yes	Wild type sample used to compare transcript length of variants.	Not discussed	Not discussed	Patient blood sample	Peripheral blood from affected patients used for analysis, sequencing and RT-PCR used to detect splicing events. However, only a schematic is given for the RT-PCR results, no actual data. (From 18427545 paper--this variant is in a splice donor site and lead to an alternatively spliced transcript with a premature termination codon).
	Aggregation, invasion, and PLA mentioned, but no assays performed--review article.	25439071 (No variants tested)	N/A		Yes	Not discussed	Not discussed	Not discussed	N/A	This is a review article on CDH1 and it's associated disease, has very little mention about functional assays. No specific variant is measured, just noting that assays that measure impaired cell adhesion and invasion are useful and it's important to know the relationship with the binding partners of E-cadherin to evaluate pathogenicity of the variant, using the proximity ligation assay.
CDH1-missense variants	Proximity ligation assay, aggregation and invasion assay, flow cytometry	22850631 (7 variants tested)	c.1018A>G (T340A), c.1901C>T (A634V), c.2245C>T (R749W), c.2269G>A (E757K), c.2343A>T (E781D), c.2396C>G (P799R), c.2494G>A (V832M)		Yes	A mock vector and wild type E-cadherin were transfected into CHO cells.	Looked at statistical difference from wild type to determine if there was an effect.	Two-tailed paired Student's t-test, P<0.05 required for statistical significance. Repeated assays to ensure results.	CHO cells	This article looks at the interaction of the binding partners and E-cadherin variants to determine loss of function resulting from abnormal E-cadherin expression, localization, and function, leading to its degradation. This was shown with PLA, a more high throughput assay looking at protein-protein interactions, and backed up with the standard aggregation, invasion, and flow cytometry assays.
	N/A	15138199 (No variants tested)	N/A		N/A	N/A	N/A	N/A	N/A	This is a review article on CDH1 and it's associated disease, has very little mention about functional assays. No specific variant is measured or even mentioned. There is mention of how functional studies helped to identify that missense variants also are associated with the disease and not just splicing variants. Therefore, functional studies are necessary to determining the pathogenicity of CDH…
	Aggregation assay, localization and expression analysis of pathogenic variant	22470475 (3 (4) variants tested)	c.554A>T (E185V), c.695C>G (S232C), c.1748T>G (L583R), {c.1748T>C (L583I)}		Yes	Mock vector and wild type E-cadherin were transfected into CHO cells.	Aggregation results were qualitative, compared sample variants to mock and wild type results.	Prediction model software calculated values automatically, native-state stability change was used to determine stability.	CHO cells	This article's main focus are in silico predictions, not functional assays. They compared the aggregation assay results of 3 variants to the structural impact of the variant. L583R was determined to be pathogenic and backup up by further analysis. The authors claim that their in silico model of stability predictions is able to accurately predict destabilized variants that have lost their adhesive…
	Protein expression, mRNA analysis, localization analysis, aggregation and invasion assay	18772194 (2 variants tested)	c.2245C>T (R749W), c.2269G>A (E757K)		Yes	Mock vector and wild type E-cadherin were transfected into CHO cells.	Compared variant aggregation and invasion results to mock and wild type results.	Experiments were repeated 3 or 4 times for accuracy, statistically testing was done	CHO cells	This article addresses the E-cadherin regulation by protein quality control mechanisms. The missense variants have low expression levels at the plasma membrane and are kept in the endoplasmic reticulum because of misfolding, which leads to degradation and loss of function. Both variants were shown to have low surface expression levels compared to wild type, but were able to be rescued (R749W comp…
	Aggregation assay, invasion assay, TCF-luciferase reporter assay	12944922 (4 variants tested)	c.2494G>A (V832M), c.1018A>G (T340A), c.1901C>T (A634V), c.1849G>A (A617T)		Yes	Wild type and negative controls in CHO and SW480 cells.	Compared variant aggregation and invasion results to control (wt with M2B antibody that blocks E-cadherin) and wild type results.	Claim the aggregation assay has significantly different results, but does not detail what statistical testing was done.	CHO and SW480 cells	V832M mutation has involved in all the functional studies, T340A, A634V, and A617T were part of the TTCF luciferase assay. This article looks at the role B-catenin plays in gastric cancer; as E-cadherin downregulation may activate the WNT signalling pathway through B-catenin during tumor progression. V832M variant is the first amino acid in the cytoplasmic domain that recognizes and binds B-caten…
	Aggregation assay, invasion assay, wound closure assay	12588804 (3 variants tested)	c.1901C>T (A634V), c.1849G>A (A617T), c.1018A>G (T340A)		Yes	Used a wild type E-cadherin transfected into CHO cells.	Looked for significant difference from wild type assay results.	Two independent transfected clones were analyzed for each variant. Student's t-test and x2 test were used for statistical analysis with P<0.05 for significance. Kolmogrov-Smirnov test used for fast aggregation assay analysis.	CHO cells	Analysed patient samples for variants, detected two new ones that were tested with functional assays. Patient samples were not used for the functional assays, plasmids were generated with primers that contained the specific variants.
	Motility assay, wound closure assay	14500541 (4 variants tested)	c.1018A>G (T340A), 1849G>A (A617T), c.1901C>T (A634V), c.2494G>A (V832M)		Yes	Mock vector and wild type E-cadherin were transfected into CHO cells.	Looked for significant difference from wild type assay results.	Some replication of assays done (proliferation assay), Student's t-test used, P<0.05 was significant.	CHO cells	No patient data involved in this article, authors are building on a previous paper and look at the effect the variants have on cell proliferation, morphology, and motility. No effect on cell proliferation was found, reenforcing previous findings that there is no upregulation of the B-catenin dependent TCF-LEF transcriptional activity.
	Aggregation assay, invasion assay	16924464 (19 variants reviewed, 13 variants tested)	c.353C>G (T118R), c.614T>C (L214P), c.715G>A (G239R), c.892G>A (A298T), c.1018A>G (T340A), c.1225T>C (W409R), c.1285C>T (P429S), c.1774G>A (A592T), c.1849G>A (A617T), c.1901C>T (A634V), c. 2195G>A (R732Q), c.2396C>G (P799R), c.2494G>A (V832M)		Yes	Doesn't give information on how assays were performed or evaluated.	Doesn't give information on how assays were performed or evaluated.	Doesn't give information on how assays were performed or evaluated.	E-cadherin negative cells	This is a review article that looked at all E-cadherin germline missense mutations to date (2006). The authors looked at population frequency, co-segregation in families, functional studies, and performed in silico studies. Did perform the aggregation and invasion assay on 13 variants, but don't see results. A617T and A592T (which is benign in ClinVar) had little or no effect in assays.
*49 variants in pilot study, assigned PS3 to 5 in supplementary table. Did lit review on 6 variants with functional data that show abnormal splicing, 3 of which is included in pilot study.

## Sheet: Table S3 CDH1 C
cDNA	Protein	VCEP Interpretation of Functional Evidence	ClinVar Assertion	ClinVar Description by VCEP	ClinVar Description
c.353C>G	p.(Thr118Arg)	Non-functional	VUS--1 star (1 VUS)		Insufficient evidence, rare in general pop, deficient protein function in functional studies (Ambry Genetics)
c.554A>T	p.(Glu185Val)	Functional/WT like	VUS--1 star (1 VUS)		Not present in population data and not found in CDH1-related disease indiv., functional studies show neutral effect. In silico predictions for mRNA splicing, but not show in studies (Invitae)
c.641T>C	p.(Leu214Pro	Non-functional	Not in ClinVar
c.695C>G	p.(Ser232Cys)	Functional/WT like	VUS--1 star (1 VUS)		Insufficient evidence (Ambry Genetics)
c.715G>A	p.(Gly239Arg)	Non-functional	Conflicting results--1 star (1P, 4 LP, 1 VUS)		Observed in people with personal/family hx of early onset DGC, predictions of splicing and reports of assays showing this, but not able to be verified. Conflicting functional study results, consider it a VUS (GeneDx), Seen in individuals with DGC, functional studies support pathogenicity and splicing, consider it LP (Invitae)
c.892G>A	p.(Ala298Thr)	Non-functional	Benign--3 stars (3 B, 6 LB, 3 VUS)	0.1% pop freq. in South Asian population, variant seen in >10 without DGC	Identified in several gastric cancer patients, but also found in cancer free patients, co-occur with pathogenic variants in at least two patients, functional studies show increased motility and EGFR activation, but adhesion not affected (Integrated Genetics)
c.1018A>G	p.(Thr340Ala)	Non-functional	Benign--3 stars (1 B, 2 LB, 3 VUS, 1P)	0.36% freq. in East Asian subpopulation	Observed in people with personal/family hx of gastric cancer, but only a few meet HDGC criteria, found in one healthy Korean pt. Conflicting functional study results--wt-like localization and migration inhibition but abnormal aggregation and adhesion, consider it a VUS (GeneDx)
c.1225T>C	p.(Trp409Arg)	Non-functional	VUS--3 stars (7 VUS)	Seen in >10 indiv. w/o DGC and no family hx	Seen in patient with DGC and family hx, conflicting functional assays in regards to adhesion and invasion, 0.006% freq. in indiv. of European ancestry (GeneDx), conflicting functional studies and insufficient evidence (Invitae)
c.1285C>T	p.(Pro429Ser)	Non-functional	Not in ClinVar
c.1748T>G	p.(Leu583Arg)	Non-functional	Not in ClinVar
c.1774G>A	p.(Ala592Thr)	Functional/WT like	Benign--3 stars (7 B, 7 LB, 1 VUS)		0.48% freq. in European subpopulation (VCEP), standard evidence assertion (GeneDx)
c.1849G>A	p.(Ala617Thr)	Functional/WT like	Benign--3 stars (14 B, 2 LB, 1 P)		4.5% freq. in African subpopulation (VCEP), standard evidence assertion (GeneDx)
c.1901C>T	p.(Ala634Val)	Non-functional	Likely Path--1 star (1 LP, 1P)		Not present in population data, has been found in several patients w/DGC, but no co-segregation data, functional data shows pathogenicity (Invitae)
c.2245C>T	p.(Arg749Trp)	Non-functional	VUS--3 stars (4 VUS)	Pop freq. <1/100,000 in ExAC	Functional studies support pathogenicity but observation in clin labs don't support HDGC, seen in a family w/3 cases of gastric cancer (2 reported as DGC), but no segregation analysis (GeneDx)
c.2269G>A	p.(Glu757Lys)	Non-functional	VUS--2 stars (2 VUS)		Seen in 1 family with multiple cases of DGC, functional studies support pathogenicity, not common variant in pop. (GeneDx), not in ExAC, seen in family with DGC, functional studies support pathogenicity (Invitae)
c.2343A>T	p.(Glu781Asp)	Non-functional	VUS--2 stars (5 VUS)		Not consistent functional data, reported in one unaffected patient with family hx gastric cancer and one person w/gastric cancer, no segregation analysis done and phenotypes not consistent with HDGC (GeneDx), present in ExAC 0.001%, seen in patient with breast cancer and 2 patients w/family hx of DGC, functional data is conflicting (Invitae)
c.2396C>G	p.(Pro799Arg)	Non-functional	VUS--3 stars (3 VUS)	Absent from gnomAD	Conflicting functional data, see in indiv. w/mixed adenocarcinoma of the oesophageal-gastric junction, but no segregation data (Invitae)
c.2494G>A	p.(Val832Met)	Non-functional	Benign--3 stars (1 B, 1 LB, 5 VUS, 2 LP, 1P)	0.175% freq. in East Asian subpop, seen in >10 indiv. w/o DGC and no family hx	Seen in indiv. w/DGC and lobular breast cancer, conflicting functional data (GeneDx)

## Sheet: Table S4 Hearing Loss A
Gene	cDNA	Protein	Functional Assay Evidence Applied by VCEP	Final VCEP Classification	Functional Assay Findings in VCEP-Cited Literature	Additional Notes
COCH	c.151C>T	p.(Pro51Ser)	None	P	Normal intracellular and extracellular localization patterns (12928864). Normal secretion levels, but impaired aggrecanase‐mediated cleavage (26256111). Elevated secretion levels and increased formation of stable dimers (20228067).	According to entry in ClinGen Evidence Repository, the VCEP chose not to apply PS3/BS3 due to conflicting evidence
	c.355G>A	p.(Ala119Thr)	BS3_supporting	VUS	Normal secretion and localization patterns (25230692).
GJB2	c.235delC	p.(Leu79Cysfs*3)	PS3_moderate	P	No dye transfer was observed between cells expressing the c.235delC GJB2 variant (12352684).
	c.71G>A	p.(Trp24*)	PS3	P	The c.71G>A GJB2 variant makes a full-length protein but has abnormal cellular localization (18941476).	Unclear why PS3 was applied at strong evidence strength level. VCEP PS3 assertion for this variant in ClinGen Evidence Repository also cites knock-in mouse model in 18941476, but no mouse models were discussed in this paper.
	c.101T>C	p.(Met34Thr)	PS3_moderate	P	Significantly reduced junctional conductance suggests this variant form of GJB2 cannot form intracellular channels (16217030). No dye transfer was observed between cells expressing the c.101T>C variant (16849369 and 12176036). Single-channel conductance in cells expressing the c.101T>C variant is substantially (∼9-fold) reduced compared to wild type (16849369).
	c.109G>A	p.(Val37Ile)	PS3_moderate	P	Significantly reduced junctional conductance suggests this variant form of GJB2 cannot form intracellular channels (12505163 and 16217030).	No entry in ClinGen Evidence Repository. An additional paper (27623246) used mouse knock-in model to assess this variant, but this paper was not cited by the VCEP.
	c.167delT	p.(Leu56Argfs*26)	None	P
	c.-22-2A>C		PS3_supporting	VUS	RT-qPCR identified abnormal splice variants and confirmed that the c.-22-2A>C variant abolishes the acceptor splice site of the single GJB2 intron, resulting in the absence of normally processed transcripts from this allele. However, the group also isolated transcripts from the c.-22-2A>C allele that keep an intact GJB2 coding region through an alternative acceptor splice site (24039984).	Although the VCEP did not explicitly approve splice variant assessments, use of this evidence likely falls under the VCEP's general rule for assigning PS3_P to functional studies with "limited validation". Did not curate splicing assay evidence.
	c.34G>T	p.(Gly12Cys)	None	LP
	c.35delG	p.(Gly12Valfs*2)	None	P		The following publication/evidence was not cited by the VCEP: No dye transfer observed between HeLa cells expressing the c.35delG variant, suggesting these cells are cannot form functional gap-junction channels and support intercellular communication (12176036). Unclear why PS3 was not applied. No information provided in ClinGen Evidence Repository to determine if functional evidence was reviewed…
	c.653G>A	p.(Cys218Tyr)	None	VUS
	c.674C>T	p.(Pro225Leu)	None	VUS
	c.677T>A	p.(Val226Asp)	None	VUS
	c.677T>G	p.(Val226Gly)	None	VUS
SLC26A4	c.1229C>T	p.(Thr410Met)	PS3_supporting	P	Rate of iodide efflux in cells expressing the variant c.1229C>T SLC26A4 is similar to that of cells transfected with sodium iodide importer alone (negative control reflective of rate of passive transport), indicating loss of ability to transport iodide. Also noted aberrant localization/retention in the endoplasmic reticulum (11932316). Partial localization (~13% of cells) of protein to plasma mem…	Although the VCEP did not explicitly approve protein localization assays for variants in SLC26A4, use of this evidence likely falls under the VCEP's general rule for assigning PS3_P to functional studies with "limited validation".
	c.1363A>T	p.(Ile455Phe)	None	B
	c.2291C>T	p.(Thr764Met)	None	VUS
	c.349C>T	p.(Leu117Phe)	BS3_supporting	P (according to VCEP publication Oza et al., 2018 (30311386))/LP according to ClinGen's Evidence Repository as of 4/10/19	Rate of iodide efflux in cells expressing the variant c.349C>T SLC26A4 is statistically similar to that of cells transfected with wild type SLC26A4 (11932316).	VCEP noted in ClinGen Evidence Repository that this functional assay may not assess all ion transport functions of the protein and/or reflect the true biological environment, so they did not consider this benign evidence to be in conflict with pathogenic evidence that led to final classification.
	c.365dupT	p.(Ile124Tyrfs*58)	None	P
	c.412G>T	p.(Val138Phe)	PS3_supporting	P	Rate of iodide efflux in cells transfected with the variant c.412G>T SLC26A4 is similar to that of cells transfected with sodium iodide importer alone (negative control reflective of rate of passive transport), indicating loss of ability to transport iodide. Also noted aberrant localization/retention in the endoplasmic reticulum (11932316).	Although the VCEP did not explicitly approve protein localization assays for variants in SLC26A4, use of this evidence likely falls under the VCEP's general rule for assigning PS3_P to functional studies with "limited validation". VCEP noted in ClinGen Evidence Repository that, based on 11932316, "the variant did not have an effect on iodide efflux", but expression of this variant does impact iod…
	c.565G>T	p.(Ala189Ser)	None	B
	c.706C>G	p.(Leu236Val)	None	LP
	c.919-2A>G		None	P		The following publication/evidence was not cited by the VCEP: Mouse knock-in model of the c.919-2A>G variant shows "deleterious effect": profound hearing loss and morphological abnormalities of inner ear (21811566). Unclear why PS3 was not applied. No information provided in ClinGen Evidence Repository to determine if functional evidence was reviewed and not deemed suitable or if functional evide…
KCNQ4	c.853G>A	p.(Gly285Ser)	PS3_supporting	P	Loss of K+ currents in cells expressing the c.853G>A KCNQ4 variant (~90% reduction compared to wild type KCNQ4) (10025409). No detectable current in CHO cells expressing the c.853G>A KCNQ4 variant compared to robust currents in cells transfected with wild type KCNQ4 (18786918).

## Sheet: Table S5 Hearing Loss B
Gene	General Class of Assay	VCEP Approval/Possible Strength of Evidence	Reflects Disease Mechanism	Primary Literature Curated/Number of Variants Tested in Specific Assay	Variant(s) tested that VCEP assigned a final classification; functional evidence applied	Controls	Replication/Reproducibility	Thresholds	Statistical Testing/Validation	Biological Context of Assay/Experimental Material	Notes
COCH	Knock-In Mouse Model	Approved for PS3_strong or BS3_supporting	Yes	None cited by VCEP
	Immunofluorescence or Western Blot Assessment of Localization, Secretion, Dimerization	Approved for PS3_moderate or BS3_supporting	Yes	25230692 (8 variants tested)	c.355G>A (p.Ala119Thr)-BS3_supporting	3 (wild type, untransfected, empty vector)	Not discussed	None given (qualitative/semi-quantitative assays)	N/A (qualitative/semi-quantitative assays)	HeLa cells
				22610276 (3 variants tested)	None of the variants tested were assigned a classification by the VCEP	3 (wild type, mock transfected, W117R COCH variant with known localization pattern)	Not discussed	None given (qualitative/semi-quantitative assays)	N/A (qualitative/semi-quantitative assays)	HeLa cells, HEK293 cells and C3H/10T1/2 cells
				12928864 (5 variants tested)	c.151C>T (p.Pro51Ser)-none applied	1 (wild type)	Not discussed	None given (qualitative/semi-quantitative assays)	N/A (qualitative/semi-quantitative assays)	HeLa cells
				26256111 (7 variants tested)	c.151C>T (p.Pro51Ser)-none applied	2 (wild type, mock transfected)	Not discussed	None given (qualitative/semi-quantitative assays)	p values reported, but no details of test used	HEK293 cells and HeLa cells
				14729849 (1 variant tested)	The variant tested was not assigned a classification by the VCEP	2+ (wild type, "several other" COCH variants)	Not discussed	Not discussed	Not discussed	In vitro
				16261627 (1 variant tested)	The variant tested was not assigned a classification by the VCEP	3 (wild type, P51S and G88E COCH (previously characterized variants))	Not discussed	Not discussed	N/A (qualitative/semi-quantitative assays)	HEK293T cells
				20228067 (4 variants tested)	c.151C>T (p.Pro51Ser)-none applied	2 (wild type, empty vector)	3 separate experiments	Not discussed	Not discussed	HEK293T cells
				16481359 (1 variants tested)	c.151C>T (p.Pro51Ser)-none applied						Used patient-derived experimental material-did not curate.
GJB2	Knock-In Mouse Model	Approved for PS3_strong or BS3_supporting	Yes	None cited by VCEP
	Electrical Coupling	Approved for PS3_moderate or BS3_supporting	Yes	23967136 (6 variants tested)	None of the variants tested were assigned a classification by the VCEP	2 (wild type and negative control)	4-14 cell pairs per treatment	No thresholds given	Student's t test	Xenopus oocytes
				12505163 (9 variants tested)	c.109G>A (p.Val37Ile)-PS3_moderate	3 (wild type, water, and F83L (benign control))	15-25 cell pairs per treatment; cell pairs derived from at least three separate batches of oocytes	No thresholds given, compared junctional conductance to wild type, water, and benign controls	Not done	Xenopus oocytes
				17041897 (1 variant tested)	The variant tested was not assigned a classification by the VCEP	2 (wild type, water)	12 cell pairs per treatment	No thresholds given	Statistical significance indicated, but no details of test used	Xenopus oocytes
				15241677 (5 variants tested)	None of the variants tested were assigned a classification by the VCEP	2 (wild type, water)	10-43 cell pairs per treatment	No thresholds given, compared junctional conductance to wild type	Student's unpaired t test	Xenopus oocytes
				16217030 (13 variants tested)	c.101T>C (p.Met34Thr)-PS3_moderate; c.109G>A (p.Val37Ile)-PS3_moderate	1 (wild type)	5-10 cell pairs per treatment	No thresholds given, compared junctional conductance to wild type	Not done	HEK293 cells
				16849369 (1 variant tested)	c.101T>C (p.Met34Thr)-PS3_moderate	1 (wild type)	Not discussed	No thresholds given, compared junctional conductance to wild type	Not done	HeLa cells
				18987669 (4 variants tested)	None of the variants tested were assigned a classification by the VCEP	2 (wild type, water)	7-12 cell pairs per treatment	No thresholds given, compared junctional conductance to wild type	Student's t test and one-way ANOVA	Xenopus oocytes
	Dye Transfer	Approved for PS3_moderate or BS3_supporting	Yes	23967136 (6 variants tested)	None of the variants tested were assigned a classification by the VCEP	2 (wild type and untransfected "parental" HeLa cells (negative control))	10 images per sample	No thresholds given	Not done	HeLa cells
				16217030 (3 variants tested-only a subset of variants tested by electrical coupling went on to dye transfer experiment)	None of the variants tested were assigned a classification by the VCEP	1 (wild type)	10-12 cell pairs per treatment	No thresholds given	Not done	HEK293 cells
				16849369 (1 variant tested)	c.101T>C (p.Met34Thr)-PS3_moderate	1 (wild type)	67-135 cell pairs per treatment	No thresholds given, qualitatively scored as positive or negative for dye transfer	Not done	HeLa cells
				12352684 (2 variants tested)	c.235delC (p.Leu79Cysfs*3)-PS3_moderate	2 (wild type and mock-transfected)	Not discussed	No thresholds given, field of cells assessed for dye transfer	Not done	HeLa cells
				12176036 (7 variants tested)	c.35delG (p.Gly12Valfs*2)-none applied; c.101T>C (p.Met34Thr)-PS3_moderate	2 (wild type and non-transfected)	10-51 transfected cells; assessed transfer of two different dyes independently (Lucifer Yellow and DAPI)	No thresholds given, qualitatively scored as positive or negative for dye transfer	Not done	HeLa cells
				18941476 (4 variants tested)	None of the variants tested were assigned a classification by the VCEP	2 (wild type and non-transfected)	n=40+	No thresholds given, qualitatively scored as positive or negative for dye transfer	Not done	HeLa cells
	RNA Splicing Assessment	**Assay not specifically approved, but employed by VCEP at PS3_supporting (functional study with limited validation)	N/A- did not curate splicing assay evidence
SLC26A4	Knock-In Mouse Model	Approved for PS3_strong or BS3_supporting	Yes	None cited by VCEP
	Radioactive anion isotope transport	Approved for PS3_supporting or BS3_supporting	Yes	22116356 (6 variants tested)	None of the variants tested were assigned a classification by the VCEP	4 (wild type, empty vector, sodium iodide symporter only (negative control), L676Q SLC26A4 (previously characterized LOF variant used as positive control))	3 independent experiments	No thresholds given, compared intracellular iodide content to wild type	One-way ANOVA	TSA cells
				19204907 (5 variants tested)	None of the variants tested were assigned a classification by the VCEP	5 (wild type, water-injected, and three known LOF variants used as controls (L236P, E384G, and T416P))	n=5-10	No thresholds given, compared exchange rate to wild type	One-way ANOVA or Student's t test	Xenopus oocytes
				22116359 (7 variants tested)	None of the variants tested were assigned a classification by the VCEP	4 (wild type, empty vector, sodium iodide symporter only (negative control) and L676Q SLC26A4 LOF variant)	n=3 for each treatment	No thresholds given, compared intracellular iodide content to wild type	One-way ANOVA	HEK293-Phoenix cells
				16791000 (1 variant tested)	The variant tested was not assigned a classification by the VCEP	2 (wild type, empty vector)	n=10-20 for each treatment; 2 biological replicates (HEK293 cells and WRO cells)	No thresholds given	Student's t test	HEK293-Phoenix cells
				14715652 (2 variants tested)	None of the variants tested were assigned a classification by the VCEP	3 (wild type, empty vector, sodium iodide symporter only)	All experiments performed in triplicate in more than 6 independent experiments; 2 biological replicates (JEG-3 cells and TSA-293 cells (parental line is HEK293))	No thresholds given	Not given	MDCK cells, JEG-3 cells, COS cells, and TSA-201 cells
				20826203 (6 variants tested)	None of the variants tested were assigned a classification by the VCEP	2 (wild type, empty vector)	Not discussed	No thresholds given	Student's t test	HEK293 cells
				17940114 (2 variants tested-compound het)	None of the variants tested were assigned a classification by the VCEP	1 (wild type)	3 independent experiments, each in triplicate	No thresholds given	One-way ANOVA/Student's t test	T-PS2 cells and NT cells
				22116357 (6 variants tested)	None of the variants tested were assigned a classification by the VCEP	3 (wild type, water, E303Q SLC26A4 known LOF variant)	Not discussed	No thresholds given	One-way ANOVA/Student's t test	Xenopus oocytes
				10861298 (5 variants tested)	None of the variants tested were assigned a classification by the VCEP	2 (wild type, water)	Experiments conducted on at least 3 different frogs; tested transport of both iodide and chloride	No thresholds given	Two-tailed Student's t test	Xenopus oocytes
				23185506 (10 variants tested)	None of the variants tested were assigned a classification by the VCEP	2 (wild type, empty vector)	3 independent experiments, each in triplicate, for each treatment	No thresholds given	Student's t test	HEK cells
				11932316 (9 variants tested)	c.1229C>T (p.Thr410Met)-PS3_supporting; c.349C>T (p.Leu117Phe)-BS3_supporting; c.412G>T (p.Val138Phe)-PS3_supporting	3 (wild type, sodium iodide symporter only (negative control), and untransfected)	At least 3 separate experiments, each performed in triplicate	No thresholds given	Calculated statistical significance of change in rate of efflux when compared to sodium iodide symporter alone, but no details of test used	HEK293 cells
	Fluorescent anion transport	Approved for PS3_supporting or BS3_supporting	Yes	22285650 (2 variants tested)	None of the variants tested were assigned a classification by the VCEP	3 (wild type, empty vector, known transport-impaired S523fs SLC26A4 variant)	n=16-41 cells per treatment	No thresholds given	Unpaired t test with Welch's correction	HEK293-Phoenix cells
				22116359 (7 variants tested)	None of the variants tested were assigned a classification by the VCEP	2 (wild type, empty vector)	n=16-48 independent samples collected over at least three experimental days	No thresholds given	One-way ANOVA	HEK293-Phoenix cells
				22116360 (3 variants tested)	None of the variants tested were assigned a classification by the VCEP	2 (wild type, untransfected)	n=36-42 cells independent samples collected over five experimental days	No thresholds given	Student's t test	HEK293-Phoenix cells
				16914891 (1 variant tested)	The variant tested was not assigned a classification by the VCEP	2 (wild type, empty vector)	n=3-4 fields of 10-20 cells each per treatment	No thresholds given	One-way ANOVA referenced, but not used in analysis of fluorescent anion transport assay results	HEK293-Phoenix cells
				17766716 (1 variant tested)	The variant tested was not assigned a classification by the VCEP	2 (wild type, empty vector)	n=7-16 cells per treatment	No thresholds given	ANOVA-Bonferroni's multiple comparison test	HEK293-Phoenix cells
				25358692 (1 variant tested)	The variant tested was not assigned a classification by the VCEP	3 (wild type, H723R SLC26A4 variant (known null function control), P542R SLC26A4 variant (known benign variant))	n=4+	No thresholds given	Statistical significance (p<0.001) indicated, but no details of test used	HEK293 cells
				19017801 (12 variants tested)	None of the variants tested were assigned a classification by the VCEP	2 (wild type, empty vector)	n=21-165 cells per treatment	No thresholds given	ANOVA-Bonferroni's multiple comparison test	HEK293-Phoenix cells
				24007330 (2 variants tested)	c.1229C>T (p.Thr410Met)-PS3_supporting	2 (wild type, mock vector)	n=6	No thresholds given	One-way ANOVA	HEK293 cells
All other VCEP-approved genes	Other assays, if well‐validated with positive and negative controls and the results are consistent with a known protein function.	Approved for PS3_supporting or BS3_supporting	Yes (based on VCEP utilization in pilot variant interpretation, but specific class of assay not specified so up to individual interpretation)	10025409 (1 KCNQ4 variant tested in electrical coupling assay)	c.853G>A (p.(Gly285Ser)-PS3_supporting	1 (wild type)	20-35 cell pairs per treatment; cell pairs derived from at least four separate batches of oocytes	No thresholds given	Not done	Xenopus oocytes
				18786918 (1 KCNQ4 variant tested in electrical coupling assay)	c.853G>A (p.(Gly285Ser)-PS3_supporting	1 (wild type)	9-16 cell pairs per treatment	No thresholds given	Not done	CHO cells

## Sheet: Table S6 MYH7 A
Gene	cDNA	Protein	Functional assay criteria applied	Final classification	Notes about functional assay findings
MYH7	c.1208G>A	p.(Arg403Gln)	PS3	P	Mouse model indicates that this variant disrupts the function of MYH7 and leads to a phenotype consistent with HCM
	c.1207C>T	p.(Arg403Trp)	None	P
	c.1357C>T	p.(Arg453Cys)	PS3	P	Functional studies of mammalian knock-in models supportive of a damaging effect on the gene or gene product
	c.2156G>A	p.(Arg719Gln)	None	P
	c.2155C>T	p.(Arg719Trp)	PS3	P	A mouse model indicates that this variant disrupts the function of MYH7 and leads to a phenotype consistent with HCM
	c.2609G>A	p.(Arg870His)	None	P
	c.2717A>G	p.(Asp906Gly)	None	P
	c.1750G>C	p.(Gly584Arg)	None	P
	c.2146G>A	p.(Gly716Arg)	None	P
	c.2722C>G	p.(Leu908Val)	None	P
	c.1594T>C	p.(Ser532Pro)	PS3	P	Mouse model indicates that this variant disrupts the function of MYH7 and leads to a phenotype consistent with DCM
	c.1988G>A	p.(Arg663His)	None	P
	c.3981C>A	p.(Asn1327Lys)	None	VUS
	c.4066G>A	p.(Glu1356Lys)	None	LP
	c.5302G>A	p.(Glu1768Lys)	None	VUS
	c.2221G>C	p.(Gly741Arg)	None	P
	c.2207T>C	p.(Ile736Thr)	None	P
	c.2539A>G	p.(Lys847Glu)	None	LP
	c.2167C>G	p.(Arg723Gly)	None	P
	c.3286G>T	p.(Asp1096Tyr)	None	VUS
	c.4130C>T	p.(Thr1377Met)	None	LP
	c.5326A>G	p.(Ser1776Gly)	None	VUS
	c.327C>T	p.(Tyr109Tyr)	None	B
	c.428G>A	p.(Arg143Gln)	None	LP
	c.732+1G>A		None	VUS
	c.788T>C	p.(Ile263Thr)	None	P
	c.1106G>A	p.(Arg369Gln)	None	LP
	c.1157A>G	p.(Tyr386Cys)	None	LP
	c.1358G>A	p.(Arg453His)	None	LP
	c.1477_1478delAT	p.(Met493fs)	None	VUS
	c.2162+4G>A		None	B
	c.2167C>T	p.(Arg723Cys)	None	P
	c.2221G>T	p.(Gly741Trp)	None	P
	c.1360G>A	p.(Arg787His)	None	VUS
	c.2513C>T	p.(Pro838Leu)	None	P
	c.2539_2541delAAG	p.(Lys847del)	None	LP
	c.2608C>T	p.(Arg870Cys)	None	LP
	c.2678C>T	p.(Ala893Val)	None	LP
	c.2681A>G	p.(Glu894Gly)	None	P
	c.2791_2793delGAG	p.(Glu931del)	None	LP
	c.3036C>T	p.(Ala1012Ala)	None	B
	c.3133C>T	p.(Arg1045Cys)	None	LP
	c.3158G>A	p.(Arg1053Gln)	None	LP
	c.3169G>A	p.(Gly1057Ser)	None	VUS
	c.3382G>A	p.(Ala1128Thr)	None	VUS
	c.3578G>A	p.(Arg1193His)	None	VUS
	c.3658_3660delGAG	p.(Glu1220del)	None	LP
	c.4258C>T	p.(Arg1420Trp)	None	LP
	c.4276G>A	p.(Glu1426Lys)	None	VUS
	c.4354-7C>T		None	VUS
	c.4377G>T	p.(Lys1459Asn)	None	LB
	c.4588C>T	p.(Arg1530Ter)	None	VUS
	c.4909G>A	p.(Ala1637Thr)	None	VUS
	c.5135G>A	p.(Arg1712Gln)	None	LP
	c.5329G>A	p.(Ala1777Thr)	None	VUS
	c.5401G>A	p.(Glu1801Lys)	None	LP
	c.5588G>A	p.(Arg1863Gln)	None	VUS
	c.5704G>C	p.(Glu1902Gln)	None	VUS
	c.5726G>C	p.(Arg1909Pro)	None	LP
	c.5740G>A	p.(Glu1914Lys)	None	LP

## Sheet: Table S7 MYH7 B
Gene	General Class of Assay	VCEP Approval/Possible Strength of Evidence	Primary Literature Curated/Number of Variants Tested in Specific Assay	Variant(s) tested that VCEP assigned a final classification; functional criteria applied	Reflects Disease Mechanism	Controls	Replication/Reproducibility	Thresholds	Statistical Testing/Validation	Biological Context of Assay/Experimental Material	Notes
MYH7	Motility Assays	None	15010274 (2 variants tested)	p.Arg403Trp	Yes	1 (wild-type: human cardiac specimen left ventricular tissue)	Not discussed	Quality of actin filament movements judged to be excellent if more than 85% of all filaments were moving continuously within a visual field.	Data expressed as mean ± S.D. Mean actin velocity was calculated for each filament, 2-tailed unpaired Student's t-test was used to determine whether group means were significant. In addition, Kolmogorov–Smirnov test was used to determine the difference between velocity distribution in control and mutant myosins. A value of P < 0.05 was considered significant.	Human cardiac tissue
			10882745 (5 variants tested)	p.Arg403Trp, p.Arg403Gln, p.Arg719Gln, p.Arg719Trp, p.Asp778Gly	Yes	1 (wild-type: chicken gizzard myosin recombinant smooth muscle heavy meromyosin)	Velocities of ~50 filaments were averaged to obtain mean ± S.D.	To study motility under more stringent conditions, experiments were done by stepwise decreasing, in the same flow cell, the methylcellulose concentration from 0.5 to 0% at 25 mM KCl, and from 0.7 to 0% at 60 mM KCl.	Data expressed as mean ± S.D. The velocities of about 50 filaments were averaged to obtain this information.	Chicken gizzard myosin
			12953063 (3 variants tested)	p.Arg403Gln, p.Arg453Cys, p.Gly584Arg	Yes	2 (wild-type: green fluorescence protein-myosin, and just plain Wild Type myosin)	Not discussed	Not discussed	A weighted probability of the actin filament velocity for hundreds of events was fitted to a Gaussian distribution and reported as a mean velocity ± S.D for each experimental condition.	Embyronic chicken cariomyocytes
			9172070 (7 variants tested)	p.Arg403Gln, p.Arg870His, p.Leu908Val	Yes	22 (wild-type: human soleus or cardiac muscle)	Not discussed	The velocity of translocation of actin by-myosin purified from soleus or cardiac muscle of 22 normal controls was 0.48+/- 0.09. By comparison, the motility activity was reduced in all 30 patients with-myosin heavy chain gene mutations (range, 0.112_x0006_+/- 0.041 to 0.292 +/-_x0006_0.066)	Data expressed as mean ± S.D. Unpaired data were compared using Wilcoxon’s Sum of Ranks test. A Bonferroni correction was used to adjust for multiple comparisons. A p-value of 0.002 was considered significant.	Human cardiac and soleus muscle tissue	Decrease the rate of actin filament sliding for Arg403Gln.
			9062359 (6 variants tested)	p.Arg403Gln, p.Gly584Arg, p.Gly716Arg, p.Arg719Gln, p.Arg719Trp	Yes	1 (wild-type: D.discoideum myosin)	Not discussed	Not discussed	Not discussed	Dictyostelium discoideum
			18411228 (1 variant tested)	Not applicable	Yes	1 (wild-type: human cardiac myosin from heart left ventricle muscle)	Not discussed	Not discussed	Data expressed as mean ± S.D.	Human cardiac tissue	Decrease the rate of actin filament sliding velocity.
			15528230 (3 variants tested)	p.Leu908Val, p.Asp906Gly	Yes	1 (wild-type: β-myosin extracted from human bicep, cardiac, and soleus muscle biopsies)	Two isolations of Vactin for the two experiments are reported for a given patient. Duplicate motility experiments were performed and the average Vactin reported for an individual.	Not discussed	T-test significance at P < 0.05	Human cardiac, bicep and soleus muscle tissue	Myosin used was from human bicep, cardiac, and soleus muscle biopsies while actin was prepared from chicken skeletal muscle.
			8514894 (2 variants tested)	p.Leu908Val, p.Arg403Gln	Yes	1 (wild-type: soleus skeletal muscle or cardiac )	Not discussed	Not discussed	Data expressed as mean ± S.D of the rate of 20-100 actin filaments in a single representative experiment.	Human skeletal and soleus muscle tissue	Decrease the rate of actin filament sliding velocity.
			*11227787 (2 variants tested)	p.Arg403Gln, p.Leu908Val	Yes	1 (wild type: human cardiac β myosin biopsy)	Not discussed	Not discussed	Data expressed as mean ± S.D.	Human cardiac tissue	Increase the rate of actin filament sliding velocity.
			15001446 (2 variants tested)	p.Arg403Gln, p.Arg453Cys	Yes	1 (wild-type littermate control)	Not discussed	Not discussed	In this case VRTF(regulated thin filament)max, where >250 measured velocities were averaged to provide a single data point, the Z-test was applied between groups, and a significance was reported at P < 0.05.	Male mouse heart tissue	The in vitro motility assay measured the max velocity of regulated thin filaments (of actin). This study used heart samples from mice. This paper looked at sensitivity of Vrtf to myosin concentration of R403Q/+ and R453C/+ mice. The surface of myosin concentration required to achieve one-half of Vrtfmax was significantly lower in the R403Q/+ mice than in the WT littermate controls.
			17351073 (4 variants tested)	p.Arg403Gln, p.Arg453Cys, p.Ser532Pro	Yes	1 (wild type cardiac myosin)	Not discussed	Not discussed	The results from 2-5 separate mouse heart preparations were averaged to yield the mean Vactin. Actin filament velocities (Vactin) are means with SD in parentheses. n is the number of mouse heart preparations in order to determine the means and standard deviations. Differences were quantified using a one-way ANOVA with a Student-Newman-Keuls post hoc test used to locate significant differences at …	Mouse model tissue	Isolated myosin was adhered to a nitrocellulose-coated coverslip surface at either 15 or 100 ug/ml, and the velocity of fluorescently labeled actin filaments was determined at 2 diff ATP concentrations. This study showed that actin filament velocity was significantly reduced. The 4 variants were engineered into the mouse alpha myosin heavy chain
			10764406 (1 variant)	p.Arg403Gln	Yes	1 (control mice were +/+) no mutation	Not discussed	Not discussed	Data expressed as mean ± S.E.	Mouse model tissue	Experiments were performed on whole cardiac myosin purified from a mouse model of FHC to eliminate potential uncertainties associated with protein expression systems. They found higher actin filament velocities compared to wild type
			22213221 (2 tested)	p.Arg403Gln	Yes	1 (wild-type of skeletal and cardiac myosin isolated from humans)	Not discussed	Not discussed	Data expressed as mean ± S.D	Human cardiac and skeletal muscle tissue
			23798412 (1 variant tested)	p.Arg453Cys	Yes	1 (wild-type)	Not discussed	Not discussed	Data expressed as mean ± S.D	Human cardiac tissue
	Protein Quantification (Western Blot, etc)	None	15010274(2 variants tested)	p.Arg403Trp	Yes	1 (wild-type, total cardiac proteins were extracted from cryo-conserved left ventricular specimens of patient and control)	Not discussed	Not discussed	Not discussed	Human cardiac tissue
			8514894 (2 variants tested)	p.Leu908Val, p.Arg403Gln	Yes	1 (wild-type myosin from 5 normal subjects)	Not discussed	Not discussed	Not discussed	Human cardiac tissue	This did not have much information on Western Blot analysis
			22213221(2 tested)	p.Arg403Gln	Yes	1 wild-type control for Western Blot	All experiments in the Western Blot were performed in triplicate	Not discussed	All experiments done for Western Blot had statistical significance of P<0.001 and P<0.005.	Human skeletal muscle	In this study, expression of mutant Beta myosin protein isoform, isolated from slow-twitch fibers of skeletal muscles, was demonstrated by Northern and Western blot analysis.
			24047955 (6 variants tested)	p.Asn1327Lys, p.Glu1356Lys	Yes	1 (wild-type eGFP-MHC)	Not discussed	Not discussed	Not discussed	Adult mouse cardiomyocytes
			19808356(17 variants tested)	p.Arg403Gln, p.Arg663His, p.Ile736Thr, p.Arg719Gln, p.Gly741Arg, p.Glu1356Lys	Yes	1 (wild-type)	Samples run in triplicate with 3-4 normal samples run on each gel for comparison to diseased tissue.	Not discussed	Statistically significant differences from normal were determined by generalized estimating equations, using gamma distribution and a log link (*, p<0.001) Values are represented as adjusted least square means +/- SE, after adjusting for the sample and gel effects	Human cardiac tissue	Myofilament protein levels were quantified by Western Blot with localization graded from immunohistochemical staining of tissue sections
			23271734 (1variant)	N/A	Yes	2 (wild-type cardiac muscle from donor hearts as control, and Negative Controls were conducted by replacing primary antibody and secondary antibody with PBS)	Not discussed	Not discussed	N/A	Human cardiac tissue
	Optical Trap	None	10882745 (5 variants tested)	p.Arg403Trp, p.Arg403Gln, p.Arg719Gln, p.Arg719Trp, p.Asp778Gly	Yes	1 (wild-type chicken gizzard myosin: recombinant smooth muscle heavy meromyosin)	Not discussed	Not discussed	In order to extract estimates of d, F, and the unitary displacement event duration (t on)from the raw time series, we performed mean variance analysis, an ion channel analysis procedure that was adapted to analyze single molecular motor data. The estimated number of events measured by mean variance analysis ranged from ∼700 to ∼2500 depending on the HMM species.	Chicken gizzard myosin	Unitary mechanical parameters were measured from the optical trap. This particular study saw at the single molecule level, the fast velocity of the R403Q mutant in the motility assay could be due to a larger unitary displacement, d, or to a decreased time of attachment to actin following the powerstroke,t-on. This is because the velocity in a motility assay is approximated by the ratio ofd/t on. …
			9062359 (6 variants tested)	p.Arg403Gln, p.Gly584Arg, p.Gly716Arg, p.Arg719Gln, p.Arg719Trp	Yes	1 (wild-type D.discoideum myosin)	Not discussed	Not discussed		Dictyostelium discoideum
			11227787 (2 variants tested)	p.Lau908Val, p.Arg403Gln	Yes	1 (wild-type human control myosin)	Not discussed	Not discussed	Displacement signals were digitized at 4 kHz and analyzed using the mean variance analysis technique.	Human cardiac tissue
			17351073 (4 variants tested)	p.Arg403Gln, p.Arg453Cys, p.Ser532Pro	Yes	1 (wild-type cardiac myosin)	Not discussed	Not discussed	Force-velocity relationships for WT and mutant myosins. Each curve is the combined results from at least 2 hearts/mutant, with each point representing the mean of 10–120 velocities and error bars indicating ±SE. The curves were fitted by least squares to the Hill force-velocity equation	Human cardiac tissue	The myosin, purified from mice, was characterized using the load-clamp laser trap assay to determine their force generating capacity
			23798412 (1 variant tested)	p.Arg453Cys	Yes	1 (wild-type human beta cardiac tissue)	Not discussed	Not discussed	Measurements were given as mean +/- SD ("There was no statistical difference between the stroke sizes of R453C (6 ± 1 nm) and WT (6 ± 1 nm) human β-cardiac S1.")	Human cardiac tissue	We have purified a Subfragment 1 (S1) construct of human β-cardiac myosin containing a truncated human MHC (residues 1–808) and the human ventricular essential light chain (ELC) (Fig. S1), followed by a short linker and a carboxy terminal eGFP moiety. We refer to this construct as simply human β-cardiac S1 throughout.
	ATPase assays	None	10882745 (5 variants tested)	p.Arg403Trp, p.Arg403Gln, p.Arg719Gln, p.Arg719Trp, p.Asp778Gly	Yes	1 1 (wild-type: chicken gizzard myosin recombinant smooth muscle heavy meromyosin)	Not discussed	Not discussed	Experimental error was recorded	Chicken gizzard myosin	Not really an ATPase "assay" per say, it was more along the lines of ATPase measurements.
			9062359 (6 variants tested)	p.Arg403Gln, p.Gly584Arg, p.Gly716Arg, p.Arg719Gln, p.Arg719Trp	Yes	1 (recombinant wild-type)	Each measurement was carried out in duplicate.	Not discussed	Data were obtained at more than 8 different concentrations of actin and Vmax and Km were obtained from double reciprocal plots of actin concentration and hydrolysis rate	Dictyostelium discoideum	Malachite green method was used to measure the actin-activated Mg2+ ATPase activity
			11227787 (2 variants tested)	p.Lau908Val, p.Arg403Gln	N/A	N/A	N/A	N/A	N/A	Human cardiac tissue	No ATPase assay in this paper --> "The myosin dysfunction was characterized by decreased ATPase activity, increased Km for actin in the actin-activated ATPase assay, decreased power output..etc) this is all it states about ATPase assays
			15001446 (2 variants tested)	p.Arg403Gln, p.Arg453Cys	Yes	2 (wild-type littermate controls and wild-type unspecified)	Not discussed	Not discussed	P values were used, "The maximal rate of actin-activated ATP hydrolysis (Vmax) was significantly (P < 0.05) increased by 38% in the R403Q/+ mice (3.13 ± 0.35 s−1) compared with WT littermate controls (2.27 ± 0.25 s−1) and was significantly (P < 0.01) decreased by 45% in the R453C/+ mice (1.23 ± 0.25 s−1) compared with WT controls (2.23 ± 0.30 s−1)."	Mouse cardiac tissue
			17351073 (4 variants tested)	p.Arg403Gln, p.Arg453Cys, p.Ser532Pro	Yes	1 (wild-type)	Not discussed	Not discussed	Data expressed as mean ± S.E.	Mouse cardiac tissue
			10764406 (1 variant)	p.Arg403Gln	Yes	1 (wild-type +/+ mouse cardiac myosin)		Not discussed	Each data point represents mean±SEM at a given actin concentration. Data were fitted to a Michaelis-Menten kinetic model. Vmax and Km±SE of the fit parameters are indicated in each case	Mouse cardiac tissue	Not sure if this means replication/reproducibility but they said that three 403/403, two +/403, and four +/+ hearts were used to generate these data.
			22213221(2 tested)	p.Arg403Gln	Yes	1 (wild-type control)	The data are the average of at least 3 determinations	Not discussed	Data expressed as mean ± S.D. Values of P < 0.05 were considered significant. Statistical significance was determined by Student's t‐test for all experiments: *P < 0.001; **P < 0.005.	Human cardiac and skeletal muscle tissue
			23798412 (1 variant tested)	p.Arg453Cys	Yes	1 (wild type purified human sample)	The data points for ATpase activity are the average of multiple experiments from three protein preparations	Not discussed	P values were used and all of their P values were < 0.01	Human cardiac tissue
	mRNA quantification (qPCR, Northern blot, etc)	None	22213221 (2 tested)	p.Arg403Gln	Yes	1 Northern Blot (wild-type RNA isolated from soleus muscle fibers of healthy control and 2 affected patients)	Northern Blot analysis were performed in triplicate.	Not discussed	Northern Blot analysis had statistical significance of P<0.001 and P<0.005	Human soleus muscle tissue	The Northern blot was performed on mRNA obtained from skeletal and cardiac muscle biopsies
			20865685 (1 variant tested)	p.Arg723Gly	Yes	1 (wild-type)	Isolated RNA was reverse transcribed with a common gene specific primer	Not discussed	Data expressed as mean ± S.D.	Human cardiac tissue	Myocardial tissue from a 61 year old patient was analyzed. Total RNA of each of 9 tissue samples frozen in liquid nitrogen were isolated by using the cells to cDNA kit II. qPCR was done here in this study.
			24928957 (1 variant tested)	p.Arg403Gln	Yes	1 (wild-type) 9 HCM patients served as control	RNA was extracted three times from a tissue sample of each patient	Not discussed	Regarding the mRNA analyses, a one-way analysis of variance (ANOVA) was performed with Bonferroni's Multiple Comparison as a post hoc test. P < 0.05 was considered significant.	Human cardiac tissue	RNA was extracted from 40 mg frozen cardiac tissue using a PeqGold Total RNA kit.
			25031304 (32 variants tested)	N/A	Yes	2 (control donor hearts n=7 and HCM hears from patients without sarcomere gene mutations n=6)	Not discussed	Not discussed	Used P values to determine results	Human cardiac tissue	To determine effects of mutant transcript instability on total MYBPC3 transcript abundance researchers performed RT-qPCR in samples from 4 groups
			23318932 (1 variant tested)	p.Arg723Gly	Yes	1 (control wild type was tissue from non-transplanted donor hearts n=5/ wild type B MyHc mRNA)	Not discussed	Not discussed	Results given in mean plus/minus SEM. Differences between donor and MyHC myocyte groups were examined by two-sample unpaired Student's t-test with p values < 0.05 considered as statistically significant . A probability value of < 0.05 was considered significant for ANOVA	Human cardiac tissue	Relative abundance of mutated vs wild type MYH7 mRNA was determined by a specific restriction digest approach and by real time PCR as described recently.
			23352598 (1 variant tested)	p.Arg403Gln	Yes	1 (B-actin was used as the internal control of mRNA for Universal ProbeLibrary Assay)	Not discussed	Not discussed	Results are presented as mean +/- SEM. A 2-way ANOVA followed by a Student-Newman Keuls post hoc test or a student’s t test was performed to compare differences between mean values. p Values of <0.05 were considered statistically significant.	Human cardiac tissue	Total RNA was isolated from the left ventricles of WT and HCM mouse hearts
			21769673 (4 variants tested)	p.Arg723Gly, p.Ile736Thr, p.Arg719Trp	Yes	3 (negative controls) and 1 (wild type soleus biopsies of several healthy individuals)	For each individual, mRNA and protein quantifications were based on at least three different muscle biopsy pieces. Quantification occurred by repeated PCR reactions [given as n independent experiments (assays) in results], each of which was analyzed in two to four lanes on each gel.	Not discussed	Data expressed as mean ± S.D. For each individual, mRNA and protein quantifications were based on at least three different muscle biopsy pieces. Statistical significance of deviations from a 50-to-50 ratio of mutant versus wild-type mRNA and protein, or differences between two samples, was tested using one-sample t test and two-sample unpaired t test, respectively. p values <0.05 were considered …	Human soleus muscle tissue	Here researchers compared the contraction and relaxation mechanics of single myofibrils from LV samples of 1 patient to that of a healthy control heart. This is a weird paper they used 1 male's mutated heart and 1 female control
			20811150 (2 variants tested)	p.Arg403Gln, p.Arg719Trp	Yes	1 (wild type alpha HCM control for the Western Blot)	Not discussed	Not discussed	All data are expressed as mean ± SD. The statistical significance of differences between experimental groups was determined using unpaired 2-tailed Student’s t test and Pearson’s χ2 test. P values of less than 0.05 are considered statistically significant.	Human cardiac tissue	Western blot and PCR were performed in this paper. Validation for real time PCR: RNA levels were validated by quantitative real-time PCR analysis using RNA isolated from hypertrophic and non-hypertrophic ventricles as described previously.
	Functional measurements (Skinned fibers, cardiomyocytes, or myofibrils)	None	15001446 (2 variants tested)	p.Arg403Gln, p.Arg453Cys	Yes	1 (wild type mouse)	Not discussed	Not discussed	Data from skinned myocardial strips were tested for significant differences among the R403Q/+, R453C/+, and WT mice, which were not necessarily littermate controls, by one-way ANOVA followed by Duncan's post hoc analysis reported at P < 0.05 and P < 0.01.	Mouse cardiac tissue	Kinetic effects of cardiac myosin point mutations were assessed using isolated myosin and skinned strops taken from heterozygous (R403Q/+ and R453C/+) male house hearts.
			23318932 (1 variant tested)	p.Arg723Gly	Yes	1 (wild type, control tissue was from non-transplanted donor hearts n=5)	Not discussed	Not discussed	Differences between donor and MyHC723-myocyte groups were examined by two-sample unpaired Student t-test with p values < 0.05 considered as statistically significant. Effects of PKA in donor and MyHC723 samples, respectively, were tested by one-way ANOVA and Tukey's mean value comparison. A probability value < 0.05 was considered significant for ANOVA.	Human cardiac tissue
			23352598 (1 variant tested)	p.Arg403Gln	Yes	(wild-type littermate mice)	Not discussed	Not discussed	Data expressed as ± S.E.M. A 2-way ANOVA followed by a Student-Newman Keuls post hoc test or a student’s t test was performed to compare differences between mean values.	Mouse cardiac tissue
			15550524 (3 variants tested)	p.Arg723Gly, p.Arg719Trp, p.Ile736Thr	Yes	1 (wild type control biopsies of the soleus muscles of three healthy control individuals (all men, n=3)	Yes, was discussed. In general, great care was taken to ensure reproducible calcium concentrations in each experiment, e.g., by using the same set of pipettes, and careful pH adjustment at the experimental temperature. With our newly developed conservation method and careful preservation of the isolated fibers during each series of experiments (16), sufficient fibers from each patient could be ch…	Not discussed	To establish whether there is a statistically significant difference in the SD of the pCa50 values of controls versus individual patients, a variance ratio test (F-test) was carried out.	Human skeletal muscle tissue	"With the use of our specifically developed method for long-term preservation of fully functional skinned fibers, it was possible to study an adequate number of muscle fibers from each individual patient"
			19651039 (3 variants tested)	p.Arg723Gly, p.Ile736Thr, p.Arg719Trp	Yes	1 (wild type n=10) control individuals containing the slow myosin isoform (β/slow-MHC) were used for these studies. Biopsies of the M. soleus of 10 different healthy individuals served as controls.	Not discussed	Not discussed	Values given in the text are mean ± SE, unless stated otherwise. Statistically significant difference between means was established based on Student's t-test. A probability of <0.05 was considered statistically significant (p ≤ 0.05).	Human soleus muscle tissue
			10066683 (1 variant tested)	p.Arg403Gln	Yes	1 (wild type control mice n=15)	Not discussed	Not discussed	Significance of differences between αMHC403/+ (mutant) and αMHC+/+ (wild-type) groups for any specific parameter was assessed using an unpaired Student t test. Data are presented as mean ± SEM, unless otherwise indicated.	Mouse model tissue
			11904418 (1 variant tested)	p.Arg719Trp	Yes	3 (control fibers n=19 for force, control fibers for stiffness n=14 and control for cross sectional measurements)	Not discussed	Not	Data expressed as mean ± S.D.	Mouse cardiac tissue	Studied mechanical properties of muscle fibers from patients with HCM to assign functional relevance to various structural elements of the myosin head.
			18565996 (1 variant)	p.Arg403Gln	Yes	2 (Control myofibrils were obtained from samples of the left side of the interventricular septum of a female healthy donor (24 years) heart that had not been transplanted for technical reasons. Another control? --> data previously reported for myofibrils taken from left ventricular samples of control (non-failing, non-hypertrophic) patients	Not discussed	Not discussed	Data expressed as mean ± S.E.M	Human cardiac tissue	Here researchers compared the contraction and relaxation mechanics of single myofibrils from LV samples of 1 patient to that of a healthy control heart. This is a weird paper they used 1 male's mutated heart and 1 female control
	Liquid chromatography/Mass spectrometry	None	25031304 (32 variants tested)	N/A	Yes	2 (control donor hearts n=7 and HCM hears from patients without sarcomere gene mutations n=6)	Not discussed	Not discussed	Used P values to determine results	Human cardiac tissue
			21769673 (4 variants tested)	p.Arg723Gly, p.Ile736Thr, p.Arg719Trp	Yes	2 (synthetic and native wild type)	Not discussed	Not discussed	Data expressed as mean ± S.D. Statistical significance of deviations from a 50-to-50 ratio of mutant versus wild-type mRNA and protein, or differences between two samples, was tested using one-sample t test and two-sample unpaired t test, respectively. p values <0.05 were considered to be significant.	Human cardiac and soleus muscle tissue	Relative abundance of wild-type and mutated B-MHC was determined by liquid chromatography/electrospray-ionization mass-spectrometry
			18020371 (1 variant tested)	p.Arg723Gly	Yes	2 (wild type stable isotope labeled IS peptide, native wild type peptide)	Not discussed	Not discussed	Data expressed as mean ± S.D.	Human soleus muscle tissue
	Spectroscopy (circular dichroism, NMR, etc)	None	24047955 (6 variants tested)	p.Asn1327Lys, p.Glu1356Lys, p.Glu1768Lys	Yes	10 (all wild type but the diff ones included: 11H1, 7H1, 15H, 7H2, 7H3, 7H4, 7H5, 11H1, 11H2, 15H2)	Three repeat measurements were made for each of the 11 and 15H peptides, and t tests used to determine whether differences in helical content (estimated from the 222-nm value as described above) were significant.	Not discussed	Results given the mean together with the standard error	Adult mouse cardiomyocytes
			10024460 (2 variants tested)	p.Arg870His	Yes	1 (wild type)	Not discussed	Not discussed	Not discussed	Neonatal mouse cardiomyocytes
			19913502 (1variant tested)	p.G1356Lys	Yes	1 (wild type protein)	Not discussed	Not discussed	Not discussed	Mouse cardiac tissue
			9541509 (1 variant tested)	p.Arg403Gln	Yes	1 (wild type)	Not discussed	Not discussed	All results are expressed as means6SEM. Paired and unpaired Student’s t tests as appropriate were used to compare aMHC403/1 and wild-type hearts at baseline and high calcium perfusion. Statistical analyses were performed with the use of Statview (Brainpower, Calabasas, CA) and a value of P # 0.05 was considered significant.	Mouse cardiac tissue
	Cell attachment/contractility	None	24047955 (6 variants tested)	p.Asn1327Lys, p.Glu1356Lys, p.Glu1768Lys	Yes	3 (control untransfected n=9, 14 WT MHC, 14 WT GFP MHC))	Not discussed	Not discussed	Data are shown as mean ± S.E.	Adult mouse cardiomyocytes
			22735528 (1 variant tested)	p.Arg403Gln	Yes	1 (wild-type male α-MHC+/+ littermates)	For each cell, at least three contraction traces per level of preload were analyzed individually, and these triplicate values were then averaged to obtain parameter values for the cell	Not discussed	Mean ± SE was then calculated across all cells for each condition.	Mouse model tissue
	Fluorescence recovery after photobleaching	None	24047955 (6 variants tested)	p.Asn1327Lys, p.Glu1356Lys, p.Glu1768Lys	Yes	1 (wild type)	Not discussed	Not discussed	Results presented as mean +/- SD	Adult mouse cardiomyocytes
	Co-sedimentation experiments	None	10024460 (2 variants tested)	p.Arg870His	Yes	1 (blind control) contained bovine serum albumin	Not discussed	Not discussed	Not discussed	Neonatal mouse cardiomyocytes
			16918501 (2 variants tested)	p.Ser1776Gly	Yes	1 (wild type LMM)	Three separate sets of data were generated and fitted for each LMM	Not discussed	Data expressed as mean +/- S.E.M	Mouse cardiac tissue
	Stopped Flow System	None	24344137(1 variant tested)	p.Arg453Cys	Yes	1 (Beta S1 human wild type)	Not discussed	Not discussed	Mean +/- SD	Human cardiac tissue
			23580644 (1 variant tested)	p.Arg403Gln	Yes	2 (wild type alpha and beta F actin)	Stopped flow transients were obtained for two or three independent preparations of mutant and wild type	Not discussed	Statistical significance (p values) was determined by performing a two tailed Student's t test on data obtained from three independent preparations each of TC alpha MHC (R40Q) and WT alpha myosin and two preparations each of TH beta MHC R403Q and WT B myosin	Human cardiac tissue
	Isovolumic contractile performance	None	9541509 (1 variant tested)	p.Arg403Gln	Yes	1 (wild type)	Not discussed	Not discussed	All results are expressed as means6SEM. Paired and unpaired Student’s t tests as appropriate were used to compare aMHC403/1 and wild-type hearts at baseline and high calcium perfusion. Statistical analyses were performed with the use of Statview (Brainpower, Calabasas, CA) and a value of P # 0.05 was considered significant.	Mouse cardiac tissue
			10086390 (1variant tested)	p.Arg403Gln	Yes	1 (wild type)	Not discussed	Not discussed	All data are reported as means +/- standard deviation. Comparisons between group and age means were done by non=parametric analysis using the Kruskal-Wallis test. P values greater than or equal to 0.1 are reported numerically; higher values, as non significant.	Mouse cardiac tissue
			23313350 (2 variants tested)	p.Ser532Pro	Yes	1 (wild type littermate control)	Not discussed	Not discussed	All data are reported as mean _/- SEM unless indicated. Student Newman Keuls was used to test for differences among three populations, two DCM groups and one +/+ control group. Significant differences between a DCM mutant and control are reported as the P<0.05 and P<0.01 levels. When in support of other statistically significant findings, P values less than 0.1 are also reported to minimize the c…	Mouse heart tissue
	Thermodynamic analysis (thermal denaturation, isothermal titration calorimetry)	None	10024460 (2 variants tested)	p.Arg870His	Yes	1 (wild type)	Not discussed	Not discussed	Data analysis was performed with the manufacturer’s software. Experimental values for the binding constant, heat of binding, and stoichiometric ratio were determined from deconvolution using non-linear least-squares minimisation. The values for heat of dilution were determined in independent experiments and subtracted from the raw data before data analysis.	Neonatal mouse cardiomyocytes
			19913502 (1 variant tested)	p.Glu1356Lys	Yes	1 (wild type B-MYH LMM)	Not discussed	Not discussed	Non-linear least squares algorithm used	Human cardiac tissue
	Ca2+ imaging and whole-cell patch clamp	None	23290139 (1variant tested)	p.Arg663His	Yes (for both Ca2+ imaging and whole cell patch clamp)	1 for Ca2+ imaging (control n=21, 5 control subject lines) 1 (control) for Whole-cell patch clamping	Not discussed	Not discussed	Not discussed	Human cardiac tissue
	Light scattering	None	19913502 (1 variant tested)	p.Glu1356Lys	Yes	1 (wild type protein)	Not discussed	Not discussed	Not discussed	Human cardiac tissue
	Variant specific knock-in mouse model	Approved for PS3_strong	17351073 (4 variants tested)	p.Arg403Gln, p.Arg453Cys, p.Ser532Pro	Yes	1 (wild type mouse)	Not discussed	Not discussed	Data expressed as mean ± S.D.	Mouse cardiac tissue	This paper looked at mouse models that produced different mutant alpha cardiac myosins. They saw that 2 variants led to DCM and another 2 variants led to HCM. Then myosin was purified from the mice and was used in a load clamp laser trap assay to determine force generating capacity. For the mutant myosins Vactin and Fmax was calculated. Mice that were homozygous for the HCM mutation died within 7…
			20811150 (2 variants tested)	p.Arg403Gln, p.Arg719Trp	Yes	5 (wild type, age matched, male cyclosporineA treated)	Not discussed	Not discussed	Data expressed as mean ± S.D. The statistical significance of differences between experimental groups was determined using unpaired 2-tailed Student's t test and Pearson's X^2 test. P values of less than 0.05 are considered statistically significant.	Mouse cardiac tissue	This paper looked at two mouse models. This study specifically used male heterozygous α-MHC403/+ or α-MHC719/+ mice that are from the 129/SvJ background. Hypertrophic remodeling was accelerated in prehypertrophic α-MHC403/+ or α-MHC719/+ mice by a subcutaneous injection of CyclosporineA for ~2-5 weeks. Losartan, Tgf-Beta NAb, Myocyte vs. Non-myocyte isolation, Real time PCR analysis, Quantificati…
			24829265 (3 variants tested)	p.Arg453Cys, p.Arg719Trp	Yes	1 (wild type littermate)	Not discussed	Not discussed	Normality testing using Prism software provided no indication of nonparametric data distribution. Thus, unpaired student's t tests were used for comparisons of two groups and ANOVA for multiple comparisons. Survival curves were compared using log rank tests. P<0.05 was considered significant. Data are presented as mean +/- SEM	Mouse cardiac tissue	Generation of gene-targeted animal models, cyclosporine A treatment, histological analyses using hematoxylin and eosin, Masson’s trichrome, Sirius Red, vonKossa, wheat germ agglutinin and Hoechst 33258 staining as well as terminal dUTP nick-end labeling assays, assessment of myocyte size, mouse echocardiography, quantitative real time polymerase chain reaction, left ventricular catheterization fo…
			8614836 (1 variant tested)	p.Arg403Gln	Yes	wild type mice		Not discussed	Data expressed as mean ± S.D.	Mouse cardiac tissue	Cardiac histology was examined in wild type and alpha MHC 403/+ mice killed at ages 5, 15, and 30 weeks. Left ventricular pressure and cardiac output was also assessed. Impact of exercise was also determined
			16983074 (2 variants tested)	p.Ser532Pro	Yes	1 (wild type mouse)	Not discussed	Not discussed	SigmaStat 3.0 used. One way ANOVA was used to determined significance, and a Student-Neuman-Keuls post hoc test was used to locate specific differences among the means. P<0.05 was considered significant.	Mouse cardiac tissue	Researchers created two mouse models by genetically engineering 2 missense mutations separately into the α-cardiac MHC gene, which is the human β-MHC homolog, to generate two separate DCM knockin mouse models. Strain of mice used was the 129/SvJ BAC. Motility assay, ATPase assay and laser trap assay were all performed as well.
	Transgenic animal model (cDNA based)	Approved for PS3_strong	23751935 (1 variant tested)	p.Arg403Gln	Yes	N/A	N/A	N/A	N/A	N/A	This paper did not look at transgenic mouse models, looked at 10 human patients
	Magnetic resonance spectroscopy	None	8898372 (2 variants tested)	p.Arg403Gln	N/A	N/A	N/A	N/A	N/A	N/A	This paper did not discuss Magnetic Resonance Spectroscopy- discussed Electron Microscopy instead
			18480046 (1 variant tested)	p.Arg403Gln	N/A	N/A	N/A	N/A	N/A	N/A	This paper did not discuss Magnetic Resonance Spectroscopy- discussed Electron Microscopy instead
			22037585 (N/A)	N/A	N/A	N/A	N/A	N/A	N/A	N/A	This paper did not discuss Magnetic Resonance Spectroscopy- discussed Electron Microscopy instead
	Isovolumetric contractile performance	None	10086390 (1 variant tested)	p.Arg403Gln	Yes	1 (wild-type: mice)	Not discussed	Not discussed	Data expressed as mean ± S.D. Comparisons between group and age means were done by non-parametric analysis using the Kruskal-Wallis test. P-values ≥ 0.1 are reported numerically; higher values, as non significant.	Mouse cardiac tissue	This paper cited for in vivo Isovolumic Contraction was also cited for the in vitro Isovolumic Contraction

## Sheet: Table S8 PAH A
Gene	cDNA	Protein	Functional assay criteria applied	Final classification by VCEP	Notes about functional assay findings by VCEP
PAH	c.1A>G	p.(Met1Val)	PS3	P	PS3: <3% PAH enzyme activity as % of wild type. (p91023(B)/COS) (PMID:9450897)
	c.47_48delCT	p.(Ser16Terfs)		P
	c.158G>A	p.(Arg53His)		VUS
	c.168+19T>C			B
	c.169G>A	p.(Glu57Lys)		LP
	c.194T>C	p.(Ile65Thr)	PS3	P	PS3: 25% mutant enzyme activity in COS cells as compared in wt (PMID:1301201).
	c.205_210dup	p.(Pro69_Ser70dup)		VUS
	c.208_210del	p.(Ser70del)	PS3	P	PS3: 0% in BioPKU--no PMID listed in ClinVar for PS3 assertion-->enzyme activity is not listed in BioPKU (http://www.biopku.org/pah/result-details-pah.asp?ID=711#)
	c.298A>C	p.(Ile97Leu)		VUS
	c.299A>G	p.(His100Arg)		VUS
	c.310_318del	p.(Ala104_Val106del)		VUS
	c.311C>A	p.(Ala104Asp)	PS3	P	PS3: 26% PAH enzyme activity--no PMID listed in ClinVar for PS3 assertion, 27% in http://www.biopku.org/pah/result-details-pah.asp?ID=739.
	c.331C>T	p.(Arg111Ter)		P
	c.350C>T	p.(Thr117Ile)		VUS
	c.355C>T	p.(Pro119Ser)		LP
	c.441+5G>T		PS3	LP	This variant has 0% enzyme activity (PS3; http://www.biopku.org)-->enzyme activity is not listed in BioPKU (http://www.biopku.org/pah/result-details-pah.asp?ID=74#)
	c.442-1G>A			P
	c.464G>C	p.(Arg155Pro)		LP
	c.472C>T	p.(Arg158Trp)	PS3	P	PS3: 2% mutant enzyme activity in BioPKU (http://www.biopku.org/pah/result-details-pah.asp?ID=101)
	c.473G>A	p.(Arg158Gln)	PS3	P	PS3: R158Q is associated with very low levels (0.2-1.8%) of pah enzyme activity compared to wild-type. (PMID:2014036; PMID:19036622)
	c.490A>G	p.(Ile164Val)		LP
	c.500A>T	p.(Asn167Ile)		LP
	c.503delA	p.(Tyr168Serfs)		P
	c.506G>A	p.(Arg169His)		LP
	c.508C>G	p.(His170Asp)	PS3	P	This variant has 43% enzyme activity (PS3; PMID: 17935162).
	c.511G>A	p.(Gly171Arg)		LP
	c.520A>G	p.(Ile174Val)		LP
	c.526C>T	p.(Arg176Ter)		P
	c.533A>G	p.(Glu178Gly)	PS3	P	PS3: 39% residual phenylalanine hydroxylase activity (PMID:17935162)
	c.535T>A	p.(Tyr179Asn)		LP
	c.561G>A	p.(Trp187Ter)		P
	c.581T>C	p.(Leu194Pro)		LP
	c.638T>C	p.(Leu213Pro)		P
	c.688G>A	p.(Val230Ile)		LP
	c.707-7A>T			LB
	c.721C>T	p.(Arg241Cys)	PS3	P	PS3: In vitro PAH R241C mutant was found to have 25% PAH activity of normal. In vivo phenylalanine breath test measured a decreased level in R241C homozygote. (PMID:15319459; PMID:7915167).
	c.722G>A	p.(Arg241His)		P
	c.727C>T	p.(Arg243Ter)	PS3	P	PS3: <1% of normal PAH activity (PMID:2014036)
	c.734T>C	p.(Val245Ala)		P
	c.735G>A	p.(Val245=)		B
	c.745C>T	p.(Leu249Phe)		P
	c.754C>T	p.(Arg252Trp)	PS3	P	PS3: 1% residual activity (PMID:25596310; PMID:17935162)
	c.755G>A	p.(Arg252Gln)	PS3	P	PS3: BioPKU 3% enzyme activity; 3.8% residual activity (PMID:24401910)
	c.773C>T	p.(Leu258=)		LB
	c.781C>T	p.(Arg261Ter)		P
	c.782G>A	p.(Arg261Gln)	PS3	P	PS3: 15.5-30% activity (PMID:2014036; PMID:25596310)
	c.800A>T	p.(Gln267Leu)		VUS
	c.806delT	p.(Ile269Thrfs)		P
	c.812A>T	p.(His271Leu)		VUS
	c.814G>T	p.(Gly272Ter)		P
	c.820A>G	p.(Lys274Glu)	BS3_supporting	LB	BS3_Supporting: Enzyme activity of K274E is indistinguishable from that of the wild-type protein. Detailed kinetic analyses of PAH expressed in E. coli showed that the K274E mutant protein has kinetic properties similar to that of the wild-type protein. (PMID:11461196).
	c.829T>G	p.(Tyr277Asp)	PS3	P	This variant has 0% enzyme activity (PS3; http://www.biopku.org/centralStore/biopku/PAH%20activity.pdf).
	c.841C>T	p.(Pro281Ser)		LP
	c.842C>T	p.(Pro281Leu)	PS3	LP	PS3: 2% activity in bioPKU (PAH0309) (PMID:25596310; PMID:17935162)
	c.842+1G>A			P
	c.842+3A>G			LP
	c.898G>T	p.(Ala300Ser)	PS3	P	PS3: A300S in vitro PAH activity of 31% (PMID:17935162)
	c.912+1G>A			P
	c.916A>G	p.(Ile306Val)	PS3	P	PS3: Mutation ID#1, 18% residual enzyme activity (PMID:18590700)
	c.926C>T	p.(Ala309Val)	PS3	P	PS3: Enzyme activity = 30% (Ho, 2008) (PMID:18590700)
	c.963C>T	p.(Leu321=)	BS3_supporting	B	BS3_Supporting: cDNA method demonstrates 98% and intinic system demonstrates 81% residual enzyme activity
	c.967_969delACA	p.(T323del)		P
	c.969+43G>T			B
	c.983C>T	p.(Thr328Ile)		VUS
	c.1024delG	p.(Ala342Hisfs)		P
	c.1033G>A	p.(Ala345Thr)		LP
	c.1055delG	p.(Gly352Valfs)		P
	c.1066-11G>A		PS3	P	This variant has 0% enzyme activity (PS3; http://www.biopku.org/centralStore/biopku/PAH%20activity.pdf), In vitro functional studies support a damaging effect on the gene (alternative splicing) and gene product (no PAH activity), PMID: 1769645
	c.1068C>A	p.(Tyr356Ter)		P
	c.1068C>G	p.(Tyr356Ter)		P
	c.1089delG	p.(Lys363Asnfs)		P
	c.1139C>T	p.(Thr380Met)	PS3	P	This variant has 28% enzyme activity (PS3; PMID: 27620137)
	c.1162G>A	p.(Val388Met)	PS3	P	PS3: PAH activity in COS cell expression system 15% (PMID:9860305)
	c.1169A>G	p.(Glu390Gly)		LP
	c.1197A>T	p.(Val399=)	PS3	P	This variant induces post-transcriptional skipping of exon 11 (PS3; PMID: 11214902)
	c.1199+1G>C			P
	c.1208C>T	p.(Ala403Val)	PS3	P	PS3: In vitro A403V mutant protein activity was ~43% wt. (PMID:21820508)
	c.1222C>T	p.(Arg408Trp)	PS3	P	PS3: PMID 17935162: Table 1: p.Arg408Trp 1.85% WT activity PMID 25596310: 1.3% activity of WT (Table S4) (PMID:25596310; PMID:17935162)
	c.1223G>A	p.(Arg408Gln)	PS3	P	PS3: Mutant enzyme activity of 46% in BioPKU (PMID:9860305)
	c.1238G>C	p.(Arg413Pro)	PS3	P	PS3: In vitro expression of altered protein in COS cells produces severe decrease of PAH activity (<3%), no PMID, 11% activity in BioPKU, 35% in http://www.biopku.org/centralStore/biopku/PAH%20activity.pdf
	c.1241A>G	p.(Tyr414Cys)	PS3	P	PS3: 50% activity, 50% immunoreactivity (PMID:2044609)
	c.1242C>T	p.(Tyr414=)		B
	c.1243G>A	p.(Asp415Asn)		P
	c.1278T>C	p.(Asn426=)		B
	c.1315+1G>A		PS3	P	PS3: abolishes PAH activity due to protein instability (PMID:17935162; PMID:3615198)

## Sheet: Table S9 PAH B
Gene	General Class of Assay	Primary Literature Curated/Number of Variants Tested in Specific Assay	VCEP Identified Variant	VCEP Approval/Possible Strength of Evidence	Reflects Disease Mechanism	Controls	Thresholds	Statistical Testing/Validation	Biological Context of Assay/Experimental Material	Notes
PAH	PAH enzymatic activity assay	9450897 (57 variants identified)	c.1A>G (M1V)	PS3	Yes	No internal control for transfection efficiency included. Did use a mock and wt control electroporated into COS 7 cells.	M1V activity levels were below threshold of detection of assay. Shown as a percent of wild type activity.	Replicated experiment 4 times.	COS 7 cells	This is a review (1998) of functional assays on 35 inherited human PAH variants and 22 artificial variants in the rat PAH gene, primary paper (1992) for this variant is found in PMID: 1301201. According to the article, this variant abolishes the translational start codon, which leads to no enzyme activity.
		1301201 (5 variants identified, 2 tested)	c.194T>C (I65T)		Yes	No internal control for transfection efficiency included. Did use a mock and wt control electroporated into COS 7 cells.	I65T activity levels shown to be 26% that of wild type levels.	Replicated experiment 4 times.	COS 7 cells	Same paper as the M1V variant primary lit., site-directed mutagenesis was used to insert the variants into COS 7 cells. Activity was detected by mutant cDNA in COS cells with cofactor 6-methyltetrahydropterin (6-MePH4), analyzed via western blot.
			c.208_210del (S70del)							No PMID listed in ClinVar
			c.311C>A (A104D)							No PMID listed in ClinVar, listed in http://www.biopku.org/home/docs/PAH%20in%20vitro%20expression%20data.pdf . 26% activity in ClinVar, PMID: 11161839 gives a value of 67% in E. coli. Table gives 4 values, 77, 67, 26, and 27% in various models.
			c.441+5G>T							No PMID listed in ClinVar
			c.472C>T (R158W)							No PMID listed in ClinVar
	PAH enzymatic activity assay	2014036 (8 variants identified, 3 tested)	c.473G>A (R158Q)		Yes	Wild type PAH DNA was transfected into COS cells.	Variant expression levels are normalized against wild type and expressed as a percentage of wild type activity.	No specific mention of replication of assays.	COS cells	Wild type PAH cDNA was obtained from a patient without the disease. R158Q activity levels were about 10%. Authors point out that the in vitro analysis from COS cells may not accurately reflect the disease mechanism as well as using human liver cells to test for enzyme activity, though a correlation between the two suggests that the in vitro model is a useful system. It appears the activity was me…
		19036622 (8 variants tested)			Yes	Wild type DNA was transfected into E. coli cells and the protein was purified. Blank controls using heat-inactivated PAH used.	Variant expression levels are normalized against wild type and expressed as a percentage of wild type activity.	Statistical testing done, Student's unpaired t-test with P-value <0.05 significant and several computer models used to analyze data. Each assay carried out in duplicate with the final result being an average of 6 experiments.	E. coli cells	0.2-1.8% enzyme activity level for R158Q. Not much done with this variant in the paper, the results of the assay are not given. The focus seems to be on the other variants with more mild phenotypes. This paper focuses on the role PAH plays in the S-oxidation of SCMC, a mucoactive drug. BH4 added to the enzyme reactions, measured by HPLC and fluorimetric detection.
		17935162 (57 variants identified)	c.508C>G (H170D)			N/A	N/A	N/A	N/A	No functional studies performed, variant information was analyzed from published data. Looking at mild cases of PKU and BH4 responsiveness, H170D is BH4 responsive and has 43% activity. Activity levels taken from BioPKU database.
		17935162 (57 variants identified)	c.533A>G (E178G)			N/A	N/A	N/A	N/A	Same paper as H170D, no functional assays performed. E178G is BH4 responsive and has 39% activity rate.
	Phenylalanine breath test	15319459 (18 variants identified)	c.721C>T (R241C)		N/A-patient-derived experimental material	Control and carrier used for breath test, used 20 PKU patients with varying severity of disease. Tested PAH activity before and after BH4 was given.	N/A	Statistical testing (for the breath test) used the t test with p<0.05 as significant and used a computer program for statistical analysis. Breath test was completed twice in 7 patients.	Patient blood and breath samples	This article is testing the effect of BH4 on PKU using a phenylalanine breath test. R241C is listed as having 25% PAH activity, but the figure references another paper (the 7915167 paper), the authors did not perform the experiment themselves. They state that the breath test measures PAH activity and evaluates phenylalanine metabolism, since the converted phenylalanine is ultimately exhaled as CO…
	PAH enzymatic activity assay	7915167 (4 variants identified, 2 tested)			Yes	Wild type DNA control used.	Activity expressed as a percentage of normal PAH activity.	N/A	Mammalian cells	Paper from 1994, very little information about functional study. Performed expression analysis in mammalian cells with a normal PAH control and found that R241C has 25% activity of normal PAH.
	Enzyme activity assay cited, but only sequencing done	2014036 (8 variants looked at, 3 tested) --> 2309142 had 1 variant identified	c.727C>T (R243X)		Yes/Maybe	N/A	N/A	N/A	Patient blood samples	Same PMID as R158Q and R261Q variant. The authors did not do functional analysis on the R243X variant, instead relied on already published data stating that the enzyme level was less than 1% of wild type. Cited paper, PMID: 2309142, first detected this variant in a patient with PKU. The paper only performs sequencing and determines the point mutation results in a termination codon, perhaps that i…
	PAH enzymatic activity assay	25596310 (19 variants tested)	c.754C>T (R252W)		Yes	Wild type DNA and negative/mock control used in COS cells.	Activity expressed as a percentage of normal PAH activity.	Three independent experiments done. Some type of modeling done for PAH activity landscapes, not sure if this is a statistical test.	COS cells	This article looks at the cellular model to detect PAH enzyme activity that mimics homozygous and compound heterozygous states, and takes into account PAH protein homeostasis and the metabolic environment (more closely reflect the liver environment in vivo). The metabolic context is determined by the peak PAH activity, where the optimal concentration of substrate and cofactors lead to the most ac…
		17935162 (57 variants identified)				N/A	N/A	N/A	N/A	Same PMID as H170D and E178G variant, no functional assays done in this article. The R525W variant is listed as having 1% activity and BH4 nonresponsive.
		24401910 (34 variants identified,15 tested)	c.755G>A (R252Q)		Yes	Wild type DNA transfected in COS cells.	Activity expressed as a percentage of wild type PAH activity.	Enzyme activity determined from three sets of lysates of transfected cells using independently prepared plasmid DNA.	COS cells	R252Q was not a main focus of this article, but did have the PAH activity measured as 3.8% of wild type. Also show two compound heterozygous states with R252Q and the resulting severity of the disease. Used TLC measurement method, tested BH4 and 6MPH cofactors (for 3 variants), and only measured single variants for activity (two values were averaged for heterozygous genotype value)
		2014036 (8 variants identified, 3 tested)	c.782G>A (R261Q)		Yes	Wild type DNA transfected in COS cells.	Activity expressed as a percentage of wild type PAH activity.	None specified	COS cells	Same PMID cited for R243X and R158Q. R261Q was tested in this article and shown to have 30% activity, also suggested that this variant has a less stable enzyme than wild type. Wild type DNA taken from unaffected patient. Actual results not shown, just stated in text. Have a table with activity levels, but it references other papers.
		25596310 (19 variants tested)			Yes	Wild type DNA and negative/mock control transfected into COS cells.	Activity expressed as a percentage of wild type PAH activity.	Three independent experiments done. Some type of modeling done for PAH activity landscapes, not sure if this is a statistical test.	COS cells	Same PMID cited for R252W, according to supplementary table, homozygous R261Q activity result is 14.5%. R261Q is often associated with inconsistent phenotype.
		http://www.biopku.org/centralStore/biopku/PAH%20activity.pdf	c.829T>G (Y277D)		Yes	Wild type DNA transfected in COS and E. coli cells.	Activity expressed as a percentage of wild type PAH activity.	At least 3 experimental replicates.	COS and E. coli cells	Cited a table from BioPKU website, from the PAHvdb database 12/2012, that lists PAH activity for various variants. I think PMID: 12655546 is where the original value came from, article tests 18 variants. Y277D is a catalytic mutation and abolishes enzyme activity, not able to be rescued with chaperone cofactors.
		25596310 (19 variants tested)	c.842C>T (P281L)		Yes	Wild type DNA and negative/mock control transfected into COS cells.	Activity expressed as a percentage of wild type PAH activity.	Three independent experiments done. Some type of modeling done for PAH activity landscapes, not sure if this is a statistical test.	COS cells	Same PMID cited for R252W and R261Q. Activity level of P281L homozygote is 2%. Article places the homozygous P281L in group 1, associated with the most severe PKU phenotype.
		17935162 (57 variants identified)				N/A	N/A	N/A	N/A	Same PMID as other variants (E178G, H170D, R252W), no functional assays done, P281L listed as having a activity level of 1%
		17935162 (57 variants identified)	c.898G>T (A300S)			N/A	N/A	N/A	N/A	Same PMID as E178G, H170D, R252W, and P281L. A300S is classified as BH4 responsive and one of the more common variants in the database. Listed as having 31% enzyme activity.
	Intinc expression system and PAH enzyme activity assay	18590700 (24 variants tested)	c.916A>G (I306V)		Yes	Wild type DNA transfected into COS and HuH cells (not used for activity assay).	Activity expressed as a percentage of wild type PAH activity.	Student's t test used, p<0.01 significant. RNA/protein were taken from at least three sets of transfected cells using independently prepared plasma DNA.	COS and HuH cells	Article is focused on combining the measurement of protein function with RNA splicing, using the Intinc expression system to detect splicing errors not picked up in traditional activity assays. Traditional methods measures enzyme activity as 18% of wild type, with the new method measuring 15%. No significant difference between the two values for this variant. Used COS cells for traditional method…
		18590700 (24 variants tested)	c.926C>T (A309V)		Yes	Wild type DNA transfected into COS and HuH cells.	Activity expressed as a percentage of wild type PAH activity.	Student's t test used, p<0.01 significant. RNA/protein were taken from at least three sets of transfected cells using independently prepared plasma DNA.	COS and HuH cells	Same PMID as I306V. Traditional methods measures enzyme activity as 30% of wild type, with the new method measuring 14%. No significant difference between the two values for this variant.
	PAH enzyme activity assay	1769645 (1 variant tested)	c.1066-11G>A		Yes	Unaffected patients intron 10 transfected into COS cells for RNA analysis. Normal patient liver biopsy used as control for activity assay?	Activity expressed as a percentage of wild type PAH activity.	N/A	COS cells and patient liver sample	This article focuses on a splicing variant that causes an in-frame insertion of 9 bases. Did an enzyme activity assay to test splicing variant after western blot showed that protein was present in the liver. No activity was seen and results are not shown in this paper. Method was from another paper (1196708) where liver biopsy samples were used, BH4 was a cofactor, reaction mixture was added to a…
		27620137 (8 variants tested)	c.1139C>T (T380M)		Yes	Wild type DNA transfected into COS cells, mock cells, and two PAH variants controls of a severe and mild mutation phenotype.	Wild type and variant enzyme activity was normalized using spectrophotometer absorbance results of 420 nm and variant activity is expressed as a percentage of wild type.	Transfections experiments performed in triplicate.	COS cells	In vitro expression system performed in combination with liquid chromatography applied with electrospray ionization tandem mass spectrometry to quantify activity results. This appears to be a very well designed assay, results are normalized, there is a wild type, mock, mild and severe mutant controls. The PAH activity was measured in three independent experiments and measured in a precise way wit…
		9860305 (6 variants tested)	c.1162G>A (V388M)		Yes	Wild type DNA transfected in COS cells.	Activity expressed as a percentage of wild type PAH activity.	PAH activity was determined twice.	COS cells	V388M activity level is 15%, activity determined by dot-blot hybridization for serially diluted total-RNA samples with a PAH probe. Not much details given about activity assay, cited method from paper 2044609, which cited method from paper 3856322. This paper, from 1985, uses 6MPH as cofactor and paper chromatography visualized via autoradiography and counted via liquid scintillation counter to m…
	RT-PCR	11214902 (1 variant tested)	c.1197A>T (V399=)		Yes	Wild type and mock transfected into HuH cells.	N/A	N/A	HuH cells	The V399V variant causes skipping of exon 11. No enzyme activity assay were performed, only confirmation of the shorter transcript resulting from this variant.
	PAH enzyme activity assay	21820508 (7 variants tested)	c.1208C>T (A403V)		Yes	Wild type DNA transformed into E. coli and transfected into HeLa cells.	Activity expressed as a percentage of wild type PAH activity.	PAH activity was calculated from three sets of experiments.	E. coli and HeLa cells	Activity was measured by thin layer chromatography, A403M had an activity level of 43%. Protein purified from E. coli for activity assays, transformed into HeLa cells for localization studies. Predominant form of the variant protein is eluted as a dimer and is a frequent variant in mild, BH4 responsive patients in Italy.
		17935162 (57 variants identified)	c.1222C>T (R408W)			N/A	N/A	N/A	N/A	Same PMID as E178G, H170D, R252W, P281L, and A300S. R408W is classified as BH4 nonresponsive and a high frequency of this severe variant is present. Listed as having 1.85% enzyme activity.
	PAH enzyme activity assay	25596310 (19 variants tested)			Yes	Wild type DNA and negative/mock control transfected into COS cells.	Activity expressed as a percentage of wild type PAH activity.	Three independent experiments done. Some type of modeling done for PAH activity landscapes, not sure if this is a statistical test.	COS cells	Same PMID as R252W, R261Q, P281L. Homozygous R408W has activity level of 1.7%
		9860305 (6 variants tested)	c.1223G>A (R408Q)		Yes	Wild type DNA transfected in COS cells.	Activity expressed as a percentage of wild type PAH activity.	PAH activity was determined twice.	COS cells	Same PMID as V388M. Pretty rare variant. This paper cites the PAH activity of R408Q from a previously reported paper with PMID: 1301200. This paper tests 3 variants, has wild type and mock control, the experiment was repeated 4 times, and reports activity level at 55%.
		No PMID listed	c.1238G>C (R413P)							Using table (chrome-extension://bjfhmglciegochdpefhhlphglcehbmek/content/web/viewer.html?file=http%3A%2F%2Fwww.biopku.org%2Fhome%2Fdocs%2FPAH%2520in%2520vitro%2520expression%2520data.pdf) from PAHvdb website, two PMIDs (30037505, 2006152) are listed as the reference for the PAH activity value of 11 and 2% in COS cells. 30037505 tested 34 variants and identified 87 variants from the literature, is…
	PAH enzyme activity assay	2044609 (1 variant tested)	c.1241A>G (Y414C)		Yes	Wild type and mock DNA transfected into COS cells	Activity expressed as a percentage of wild type.	N/A	COS cells	Activity level was 50%, cofactor BH4, activity tested by paper chromatography-visualized by autoradiography, and counted via liquid scintillation counter. The production of similar amount of the immunoreactive variant protein as wild type suggests it is less stable, leading to the lower activity level. The Tyr414 residue is not conserved, giving more evidence for this not as severe phenotype.
		17935162 (57 variants identified)	c.1315+1G>A			N/A	N/A	N/A	N/A	Same PMID as E178G, H170D, R252W, P281L, A300S, and R408W. c.1315+1G>A has no activity.
	PAH enzyme activity assay	3615198 (1 variant tested)			Yes	Wild type DNA transfected in COS cells	N/A	N/A	COS cells	Determined that exon 12 was deleted through restriction endonuclease analysis and DNA sequencing. Activity assay results were shown on a gel, variant had no enzyme activity detected, was completely abolished due to exon 12 deletion. 6MPH cofactor, activity tested by paper chromatography-visualized by autoradiography, and counted via liquid scintillation counter.
		16253218 (11 variants tested)			Yes	Wild type DNA and mock vector transfected in COS cells	Activity expressed as a percentage of wild type.	PAH variants were transfected 3 times. Activity was measured 3 times and the average taken.	COS cells	Not listed with a variant, but cited in the VCEP paper as a reference for the well established enzyme assay. The 11 variants have been found in PKU patients, but there is a wide range of enzyme activity.

## Sheet: Table S10 PTEN A
Gene	cDNA	Protein	Functional Assay Evidence Applied by VCEP	Final VCEP Classification	Functional Assay Findings in VCEP-Cited Literature	Additional Notes
PTEN	c.‐9C>G		None	B
	c.‐903G>A		None	B
	c.‐1026C>A		None	LB
	c.‐1059C>G		None	B
	c.‐1311T>C		None	B
	c.18A>G	p.(Leu6=)	None	LB
	c.75G>A	p.(Leu25=)	None	VUS
	c.132C>T	p.(Gly44=)	None	LB
	c.360A>C	p.(Ala120=)	None	LB
	c.1104T>C	p.(Asp368=)	None	LB
	c.79+35C>T (IVS1+35C>T)		BS3	B	From Evidence Repository: "BS3: Intronic variant with RNA, mini-gene, or other splicing assay demonstrating no splicing impact. (PMID 17636424)".	Did not curate splicing assay evidence.
	c.165‐13_165‐10delGTTT (IVS2‐13_IVS2‐10delGTTT)		None	LB
	c.254‐39G>T (IVS4‐39G>T)		None	LB
	c.801+23G>A (IVS7+23G>A)		None	LB
	c.1026+32T>G (IVS8+32T>G)		None	B
	c.50_51delAA	p.(Gln17Argfs*26)	None	P
	c.511C>T	p.(Gln171*)	None	P
	c.892C>T	p.(Gln298*)	None	P
	c.964A>T	p.(Lys322*)	None	LP
	c.987_990delTAAA	p.(Asn329Lysfs*14)	None	P
	c.80‐1G>C (IVS1‐1G>C)		None	LP
	c.165‐1G>A (IVS2‐1G>A)		None	LP
	c.493‐2A>G (IVS5‐2A>G)		None	P
	c.801+1delG (IVS7+1delG)		None	LP
	c.802‐2A>T (IVS7‐2A>T)		None	P
	c.1026+1G>A (IVS8+1G>A)		None	P
	c.103A>G	p.(Met35Val)	None	LP
	c.389G>A	p.(Arg130Gln)	PS3	P	E. Coli expressing c.389G>A PTEN variant exhibit very low/absent Ins(1,3,4,5)P4 phosphatase activity compared to cells ecpressing wild type PTEN (<50% of wild type) (10866302).
	c.407G>A	p.(Cys136Tyr)	PS3	P	E. Coli expressing c.407G>A PTEN variant exhibit very low/absent Ins(1,3,4,5)P4 phosphatase activity compared to cells expressing wild type PTEN (<50% of wild type) (10866302).
	c.517C>T	p.(Arg173Cys)	PS3	P	E. Coli expressing c.517C>T PTEN variant exhibit very low/absent Ins(1,3,4,5)P4 phosphatase activity compared to cells expressing wild type PTEN (<50% of wild type) (10866302).
	c.737C>T	p.(Pro246Leu)	None	P
	c.‐1170C>T (NC_000010.10:g.89623056C>T)		None	VUS
	c.209+3A>T (IVS3+3A>T)		None	VUS
	c.235G>A	p.(Ala79Thr)	None	LB
	c.304_306dupAAA	p.(Lys102_Pro103insLys)	None	VUS
	c.1052_1054delTAG	p.(Val351del)	None	VUS
	c.1171C>T	p.(Pro391Ser)	None	VUS
	c.‐764G>A (NC_000010.10:g.89623462G>A)		None	VUS
	c.44G>A	p.(Arg15Lys)	PS3_supporting	VUS	Altered PTEN protein localization observed in COS7 cells expressing c.44G>A variant PTEN compared to cells expressing wild type PTEN (25875300).
	c.78C>T	p.(Thr26=)	None	VUS
	c.209+4_209+7delAGTA (IVS3+4_IVS3+7delAGTA)		PS3	P	From Evidence Repository: "PS3: RNA, mini-gene, or other assay shows impact on splicing. (PMID 28677221)".	Did not curate splicing assay evidence.
	c.521A>G	p.(Tyr174Cys)	None	LP

[truncated: 3 more sheets: Table S11 PTEN B, Table S12 RASopathy A, Table S13 RASopathy B]
